# Supplementary material for: Oxidative Stress Triggers Selective tRNA Retrograde Transport in Human Cells during the Integrated Stress Response
Source: Cell Rep. 2019 Mar 19;26(12):3416–3428.e5. doi: 10.1016/j.celrep.2019.02.077 (PMC6426654; doi:10.1016/j.celrep.2019.02.077)
Supplement: Table S3. DESeq2 Results of the Differential Expression Analysis, Related to Figure 4C [file mmc3.xlsx]

## Sheet: supplementary dataset 2
Cytosol									Cytosol														Nucleus
total tRNA									Intact tRNA							Defective tRNA							Intact tRNA							Defective tRNA
ENST	Gene	baseMean	LogFC	lfcSE	stat	pvalue	padj		baseMean	LogFC	lfcSE	stat	pvalue	padj		baseMean	LogFC	lfcSE	stat	pvalue	padj		baseMean	LogFC	lfcSE	stat	pvalue	padj		baseMean	LogFC	lfcSE	stat	pvalue	padj
ENST	Gene	baseMean	log2FoldChange	lfcSE	stat	pvalue	padj		baseMean	log2FoldChange	lfcSE	stat	pvalue	padj		baseMean	log2FoldChange	lfcSE	stat	pvalue	padj		baseMean	log2FoldChange	lfcSE	stat	pvalue	padj		baseMean	log2FoldChange	lfcSE	stat	pvalue	padj
chr1-tr064	Glu(CTC)	166204	-1.05227	1.24314	-0.846456	0.397299	0.962504		112761	-1.17975	1.35205	-0.872566	0.3829	0.962504		53444.6	-0.723206	1.20862	-0.598372	0.549592	0.962504		4797.38	-1.95064	0.66022	-2.95453	0.0031315	0.165778		7002.44	-0.0634454	0.657567	-0.096485	0.923135	0.956388
chr1-tr0109	Lys(CTT)	86444.3	-0.359493	1.35732	-0.264854	0.791122	0.977814		27217.8	0.374651	1.28056	0.292569	0.769852	0.970316		59226.7	-0.68524	1.43169	-0.478622	0.632207	0.962504		8142.28	-1.99941	0.609915	-3.27817	0.00104482	0.076568		9762.62	0.208415	0.695803	0.299531	0.764535	0.864946
chr1-tr062	Asp(GTC)	68454.4	-0.470838	1.23406	-0.381536	0.702806	0.96403		35934.3	-0.492478	1.2439	-0.395916	0.692167	0.962504		32525.1	-0.428949	1.34761	-0.318303	0.750255	0.968331		7197.21	-2.1106	0.606738	-3.4786	0.000504031	0.0466942		7172.25	-0.427869	0.640521	-0.668002	0.504132	0.789294
chr1-tr018	His(GTG)	60636.7	-0.964843	1.3383	-0.720946	0.470943	0.962504		61.1743	-0.516242	1.32349	-0.390061	0.696491	0.962504		60575.6	-0.965248	1.3385	-0.721142	0.470822	0.962504		15.8686	-1.95538	1.22461	-1.59674	0.110323	0.789294		10928.7	-1.27604	0.575454	-2.21744	0.026593	0.580319		p<0.05
chr1-tr034	Gly(GCC)	38008.6	-0.0499782	1.23935	-0.0403261	0.967833	0.996314		14021.8	-0.869103	1.28174	-0.678062	0.497732	0.962504		23986.8	0.403362	1.35263	0.298206	0.765546	0.970316		1450.25	-2.16012	0.660604	-3.26993	0.00107576	0.0771506		2069.04	-1.4239	1.17592	-1.21089	0.225939	0.789294
chr1-tr043	Gly(TCC)	34928.1	-0.233006	1.30659	-0.178331	0.858463	0.989828		17981.7	0.0133655	1.27175	0.0105095	0.991615	0.998569		16946.7	-0.481212	1.40426	-0.342681	0.731839	0.967655		1678.74	-3.01596	0.70574	-4.27347	1.92453e-05	0.00944943		1223	-1.24567	0.798499	-1.56001	0.118757	0.789294
chr14-tr014	Lys(CTT)	29858.8	-0.337041	1.32767	-0.253859	0.799604	0.980601		10197.7	0.277948	1.25348	0.221741	0.824515	0.987529		19661.2	-0.642475	1.41371	-0.454459	0.649498	0.962504		4220.36	-1.9444	0.562742	-3.45523	0.000549831	0.048046		3412.94	0.37734	0.674296	0.559607	0.575748	0.789294
chr1-tr055	Glu(CTC)	26624.9	-1.24978	1.23844	-1.00916	0.312899	0.962504		55.7624	-1.28365	1.4139	-0.907878	0.363943	0.962504		26576.7	-1.24921	1.2389	-1.00832	0.313298	0.962504		1.59709	-0.362502	1.30926	-0.276877	0.781875	0.875286		3728.52	1.0244	0.644719	1.58892	0.112079	0.789294
chr1-tr061	Gly(GCC)	18507.7	-0.0938207	1.23618	-0.0758954	0.939502	0.994818		6016.41	-0.82553	1.27313	-0.648426	0.516709	0.962504		12491.6	0.242981	1.31913	0.184198	0.853858	0.989828		683.145	-2.20003	0.706825	-3.11256	0.00185474	0.112429		1409.87	-1.46335	0.699419	-2.09223	0.0364176	0.698478
chr1-tr031	Met(CAT)	16575.7	-0.000734054	1.30937	-0.000560616	0.999553	0.999721		8162.87	-0.160297	1.27913	-0.125317	0.900272	0.989889		8421.19	0.148007	1.36475	0.10845	0.913639	0.990001		2795.41	-1.75962	0.585837	-3.0036	0.0026681	0.147195		1639.98	0.172713	0.775737	0.222644	0.823813	0.901074
chr1-tr078	Val(CAC)	12815.9	-0.0611168	1.30701	-0.0467607	0.962704	0.996314		4711.14	0.161558	1.28129	0.12609	0.899661	0.989889		8104.81	-0.188451	1.32904	-0.141795	0.887242	0.989889		717.45	-0.805832	0.797512	-1.01043	0.312288	0.789294		624.798	-0.927328	0.786439	-1.17915	0.238339	0.789294
chr6-tr0147	Gln(CTG)	12748.9	-0.368052	1.23106	-0.298971	0.764962	0.970316		9500.62	-0.465335	1.23327	-0.377318	0.705937	0.96403		3248.31	-0.0870489	1.25606	-0.069303	0.944748	0.995378		1897.96	-2.43875	0.597197	-4.08367	4.43309e-05	0.0173025		476.42	-1.50261	0.714319	-2.10355	0.0354178	0.690085
chr19-tr09	SeC(TCA)	12000.2	-0.875439	1.30708	-0.669768	0.503006	0.962504		2.99597	0.600858	1.79994	0.333822	0.738514	0.967655		11997.2	-0.875967	1.30705	-0.670185	0.50274	0.962504		8.14194	-2.75568	1.44045	-1.91307	0.0557385	0.789294		4882.67	2.13038	0.647042	3.29249	0.00099303	0.0738754
chr6-tr01	Gln(CTG)	11845.4	-0.148258	1.26982	-0.116755	0.907054	0.989889		8140.71	-0.123582	1.26536	-0.0976654	0.922198	0.99122		3704.74	-0.200902	1.29936	-0.154616	0.877124	0.989889		1993.72	-2.42256	0.598306	-4.04904	5.14286e-05	0.0173025		506.132	-1.83608	0.709017	-2.58962	0.00960832	0.325358
chr1-tr077	Glu(TTC)	11511.5	-0.782678	1.21165	-0.645961	0.518304	0.962504		70.3774	-0.589408	1.30737	-0.450835	0.652109	0.962504		11441.2	-0.783718	1.21172	-0.646782	0.517773	0.962504		12.7569	-1.648	1.26528	-1.30248	0.192751	0.789294		1339.12	-1.17282	0.602786	-1.94566	0.0516959	0.789294
chr2-tr025	Gly(CCC)	10627.9	0.285077	1.25283	0.227547	0.819999	0.984996		5437.01	0.136772	1.23747	0.110526	0.911993	0.989889		5190.9	0.432243	1.32849	0.325365	0.744905	0.967655		912.019	-3.08303	0.617127	-4.99578	5.85991e-07	0.000814138		513.781	-0.876905	1.22004	-0.71875	0.472295	0.789294
chr16-tr025	Gly(GCC)	10177	0.321558	1.33789	0.240347	0.810061	0.980601		0	0	0	0	0	0		10177	0.321558	1.33789	0.240347	0.810061	0.980601		0	0	0	0	0	0		834.096	-1.51104	1.2434	-1.21525	0.224271	0.789294
chr16-tr019	Gly(GCC)	10103.1	0.334533	1.33987	0.249676	0.802838	0.980601		0	0	0	0	0	0		10103.1	0.334533	1.33987	0.249676	0.802838	0.980601		0	0	0	0	0	0		782.924	-1.72203	1.26278	-1.36368	0.172668	0.789294
chr2-tr018	Glu(TTC)	7764.43	-0.153094	1.34421	-0.113891	0.909324	0.989889		2754.47	-0.0177117	1.29244	-0.0137041	0.989066	0.998274		5010.22	-0.222114	1.40771	-0.157784	0.874627	0.989889		424.332	-2.09952	0.748342	-2.80557	0.00502282	0.222055		377.839	-1.74736	0.809287	-2.15913	0.0308398	0.638918
chr6-tr0131	Gln(TTG)	7684.28	0.100267	1.34368	0.0746212	0.940516	0.994878		2474.48	0.197772	1.36281	0.14512	0.884616	0.989889		5209.8	0.0536072	1.33619	0.0401194	0.967998	0.996314		474.998	-2.27186	0.635322	-3.57592	0.000348994	0.0383252		921.715	-1.86096	0.624672	-2.97909	0.00289102	0.157721
chr7-tr05	Arg(CCT)	6822.59	-0.505859	1.23969	-0.408052	0.683236	0.962504		2405.25	-0.246593	1.26068	-0.195604	0.84492	0.989828		4417.34	-0.647587	1.25318	-0.516757	0.605326	0.962504		683.304	-2.14843	0.66401	-3.23554	0.00121413	0.0827971		837.546	0.273656	0.603109	0.453741	0.650015	0.789294
chr1-tr04	Gly(CCC)	6248.74	-0.348752	1.21885	-0.286131	0.774778	0.97117		1497.23	-0.83553	1.2766	-0.654493	0.512794	0.962504		4751.5	-0.195982	1.25142	-0.156608	0.875554	0.989889		110.552	-1.04252	0.923411	-1.12899	0.258903	0.789294		429.634	-0.870888	0.747848	-1.16453	0.244211	0.789294
chr11-tr019	Val(TAC)	6188.38	-0.0676845	1.2362	-0.0547521	0.956336	0.996314		1888.51	0.102545	1.24199	0.0825646	0.934198	0.992847		4299.86	-0.142528	1.2366	-0.115258	0.908241	0.989889		351.26	-1.18073	0.72817	-1.6215	0.10491	0.789294		359.268	-0.740139	0.783782	-0.944318	0.345007	0.789294
chr19-tr02	Gly(TCC)	5635.73	-0.175485	1.30532	-0.134438	0.893056	0.989889		2512.51	0.137265	1.27067	0.108026	0.913975	0.990001		3123.21	-0.419997	1.36536	-0.307608	0.758381	0.970316		318.414	-2.85964	0.802629	-3.56284	0.00036686	0.0383252		256.284	-0.595902	0.871598	-0.683689	0.494172	0.789294
chr17-tr09	Gly(TCC)	5611.72	-0.154772	1.28816	-0.12015	0.904365	0.989889		2638.82	0.00706623	1.25474	0.00563165	0.995507	0.998655		2972.9	-0.291153	1.36443	-0.213389	0.831024	0.989828		235.968	-1.86114	1.44036	-1.29213	0.196311	0.789294		204.362	-1.14551	0.933263	-1.22742	0.219663	0.789294
chr17-tr021	Arg(CCG)	5547.57	-0.52551	1.27085	-0.413511	0.679232	0.962504		626.904	-0.410488	1.24524	-0.329646	0.741668	0.967655		4920.67	-0.536763	1.29255	-0.415273	0.677942	0.962504		137.35	-2.78894	0.739706	-3.77034	0.000163026	0.0307869		1402.38	-1.07762	0.578571	-1.86255	0.0625256	0.789294
chr17-tr014	Gln(TTG)	5230.48	0.0502766	1.32199	0.0380311	0.969663	0.996314		651.725	-0.166476	1.32833	-0.125327	0.900265	0.989889		4578.75	0.0811916	1.32501	0.0612761	0.951139	0.995378		136.797	-2.02175	0.787681	-2.56671	0.0102669	0.33607		811.719	-1.82616	0.617863	-2.9556	0.00312057	0.165778
chr1-tr097	Asn(GTT)	4891.23	-1.03261	1.31153	-0.787328	0.43109	0.962504		1708.17	-0.461638	1.27384	-0.362398	0.717055	0.966426		3183.05	-1.36263	1.36403	-0.998974	0.317807	0.962504		222.52	-2.18954	0.680509	-3.2175	0.00129311	0.0868601		309.161	-0.730717	0.729146	-1.00215	0.316269	0.789294
chr6-tr0145	Asp(GTC)	4744.3	0.00791013	1.31439	0.00601811	0.995198	0.998569		0.558593	0.0214632	1.72235	0.0124615	0.990057	0.998274		4743.74	0.00792673	1.31437	0.0060308	0.995188	0.998569		0.412051	0.546475	1.25126	0.436741	0.662299	0.789294		370.806	-1.70874	0.860199	-1.98645	0.0469832	0.789294
chr13-tr02	Glu(TTC)	4285.14	-0.308632	1.27802	-0.241493	0.809173	0.980601		1926.23	0.249911	1.25854	0.198572	0.842598	0.989828		2358.91	-0.768513	1.33954	-0.573714	0.566161	0.962504		279.955	-1.75842	0.693761	-2.53462	0.0112568	0.353239		247.814	-0.692277	0.784187	-0.882796	0.377347	0.789294
chr5-tr017	Pro(TGG)	4262.34	-0.530417	1.22433	-0.433231	0.664847	0.962504		374.712	-0.366079	1.26166	-0.290157	0.771696	0.970937		3887.63	-0.546014	1.22358	-0.446245	0.65542	0.962504		96.9617	-2.03304	0.854017	-2.38056	0.0172865	0.461286		1175.66	-1.4243	0.570924	-2.49474	0.0126051	0.3797
chr16-tr011	Lys(CTT)	4248.68	-0.440911	1.347	-0.327329	0.743419	0.967655		1336.52	0.21112	1.27246	0.165916	0.868223	0.989889		2912.16	-0.732634	1.41744	-0.51687	0.605247	0.962504		501.644	-2.01522	0.665514	-3.02806	0.0024613	0.140523		434.763	0.239284	0.709537	0.33724	0.735936	0.844017
chr5-tr024	Asp(GTC)	4147.84	0.205916	1.31971	0.156031	0.876009	0.989889		0	0	0	0	0	0		4147.84	0.205916	1.31971	0.156031	0.876009	0.989889		0	0	0	0	0	0		421.724	-0.899404	1.28248	-0.701299	0.483117	0.789294
chr1-tr048	Pro(CGG)	3950.74	-0.439671	1.22099	-0.360093	0.718778	0.967294		8.33487	-0.25819	1.60926	-0.160441	0.872534	0.989889		3942.4	-0.439873	1.22101	-0.360254	0.718657	0.967294		0	0	0	0	0	0		1294.07	-1.46304	0.5732	-2.55242	0.0106978	0.343378
chr12-tr05	Asp(GTC)	3840.68	-0.270989	1.25272	-0.21632	0.828738	0.989227		1786.45	-0.358916	1.24378	-0.288569	0.772911	0.97117		2054.23	-0.188218	1.36504	-0.137885	0.890331	0.989889		250.185	-2.64588	0.676743	-3.90973	9.24012e-05	0.025205		345.579	-1.30986	0.720739	-1.81738	0.0691585	0.789294
chr3-tr03	Val(AAC)	3797.05	-0.140705	1.329	-0.105872	0.915684	0.990642		1.35071	0.648074	1.73393	0.37376	0.708583	0.96403		3795.7	-0.141243	1.32896	-0.106281	0.915359	0.990642		0.585402	-0.794737	1.2498	-0.635892	0.524847	0.789294		281.892	-1.05465	0.781405	-1.34968	0.177119	0.789294
chr11-tr06	Ser(GCT)	3442.76	-0.796836	1.21406	-0.656341	0.511605	0.962504		1817.63	-0.511456	1.21379	-0.421372	0.673484	0.962504		1625.13	-1.10977	1.30379	-0.851185	0.394667	0.962504		201.107	-1.11811	0.723739	-1.5449	0.12237	0.789294		163.83	-0.0748659	0.963598	-0.0776942	0.938071	0.962175
chr1-tr058	Pro(AGG)	3222.68	-0.481199	1.22244	-0.393638	0.693848	0.962504		0	0	0	0	0	0		3222.68	-0.481199	1.22244	-0.393638	0.693848	0.962504		0.412051	0.546475	1.25126	0.436741	0.662299	0.789294		1039.68	-1.47479	0.577819	-2.55235	0.0107	0.343378
chr12-tr08	Ala(TGC)	2923.41	-0.895153	1.26951	-0.705115	0.480738	0.962504		2139.06	-1.17247	1.341	-0.874324	0.381942	0.962504		784.355	-0.15885	1.21325	-0.130929	0.895831	0.989889		68.9453	-1.93022	0.845411	-2.28317	0.0224203	0.555977		74.5347	-0.0168887	0.875481	-0.0192907	0.984609	0.991882
chr11-tr018	Val(TAC)	2717.59	-0.158735	1.2345	-0.128582	0.897688	0.989889		358.457	0.122956	1.27626	0.0963408	0.92325	0.99122		2359.13	-0.202005	1.23125	-0.164065	0.86968	0.989889		47.9699	-1.41149	0.923715	-1.52806	0.126499	0.789294		169.27	-0.861315	0.85446	-1.00802	0.313443	0.789294
chr1-tr096	His(GTG)	2670.39	-1.29224	1.38858	-0.930617	0.352052	0.962504		4.84425	1.17291	1.79025	0.655166	0.512361	0.962504		2665.54	-1.29886	1.38832	-0.935564	0.349498	0.962504		0	0	0	0	0	0		471.224	-1.50156	0.665795	-2.25529	0.0241152	0.557283
chr17-tr016	Arg(CCT)	2520.41	-0.598568	1.22775	-0.487531	0.625882	0.962504		968.417	-0.309114	1.27873	-0.241736	0.808985	0.980601		1552	-0.783752	1.22582	-0.639371	0.522581	0.962504		186.84	-1.22892	0.777746	-1.5801	0.114084	0.789294		423.581	1.5986	0.693918	2.30374	0.0212375	0.54029
chr6-tr0149	Ser(TGA)	2502.57	-0.765565	1.2354	-0.61969	0.535462	0.962504		1257.35	-1.31789	1.30837	-1.00728	0.313801	0.962504		1245.22	-0.24637	1.26818	-0.19427	0.845964	0.989828		79.2299	-1.31699	0.859651	-1.53201	0.125521	0.789294		98.8184	-0.78787	0.984105	-0.800596	0.423366	0.789294
chr6-tr073	Leu(CAA)	2223.8	-0.351018	1.34909	-0.260189	0.794718	0.978941		341.184	-0.449398	1.32584	-0.338954	0.734644	0.967655		1882.62	-0.331139	1.36905	-0.241874	0.808877	0.980601		38.2111	-0.858887	1.01341	-0.847519	0.396706	0.789294		239.75	0.116952	0.913223	0.128065	0.898097	0.941932
chr1-tr054	Leu(CAA)	2156.76	-0.57176	1.30218	-0.43908	0.660603	0.962504		655.247	-0.384823	1.24779	-0.308403	0.757775	0.970316		1501.52	-0.640254	1.37597	-0.46531	0.641709	0.962504		90.8785	-1.05929	0.8551	-1.23879	0.215422	0.789294		213.991	0.132096	0.873735	0.151185	0.879829	0.940547
chr16-tr018	Leu(CAG)	2134.55	-0.0988576	1.30455	-0.0757793	0.939595	0.994818		637.163	-0.113893	1.27369	-0.0894195	0.928749	0.99122		1497.39	-0.0904132	1.36918	-0.0660348	0.94735	0.995378		169.713	-2.19567	0.775	-2.83313	0.00460953	0.214706		142.827	-1.36122	0.894303	-1.52211	0.127983	0.789294
chr1-tr089	Val(CAC)	2104.26	-0.346553	1.255	-0.276139	0.782441	0.974123		528.458	-0.100254	1.33281	-0.0752199	0.94004	0.994818		1575.8	-0.430972	1.2427	-0.346804	0.728739	0.967655		41.3969	-0.97188	1.02753	-0.945844	0.344228	0.789294		133.482	0.334416	0.806981	0.414404	0.678579	0.800848
chr12-tr02	Ser(CGA)	1950.27	-0.33483	1.32082	-0.253501	0.799881	0.980601		618.353	0.0647003	1.29246	0.0500597	0.960075	0.996314		1331.91	-0.508679	1.39976	-0.363405	0.716303	0.966214		62.6338	-1.35792	0.939143	-1.44592	0.1482	0.789294		70.2873	-1.61737	1.09701	-1.47434	0.140391	0.789294
chr6-tr072	Arg(CCG)	1949.94	-0.0720053	1.29246	-0.0557117	0.955571	0.996314		752.75	-0.31174	1.2618	-0.24706	0.804862	0.980601		1197.19	0.0735078	1.38802	0.0529586	0.957765	0.996314		118.705	-3.03152	0.74989	-4.04261	5.28591e-05	0.0173025		217.512	-0.895815	0.724737	-1.23606	0.216438	0.789294
chr17-tr019	Arg(CCT)	1792.75	-0.753102	1.21991	-0.617345	0.537007	0.962504		395.545	-0.375199	1.27371	-0.294572	0.768321	0.970316		1397.21	-0.863399	1.21939	-0.708056	0.47891	0.962504		128.925	-2.85828	0.77004	-3.71187	0.000205736	0.0311196		409.911	1.69271	0.693406	2.44116	0.0146403	0.403939
chr16-tr027	Leu(TAG)	1756.94	-0.598618	1.30275	-0.459504	0.645873	0.962504		641.919	-0.916322	1.26978	-0.721637	0.470518	0.962504		1115.02	-0.417975	1.37684	-0.303576	0.761451	0.970316		278.226	-1.15041	0.639262	-1.79959	0.0719258	0.789294		111.428	-0.855654	0.918094	-0.931989	0.351342	0.789294
chr5-tr018	Val(AAC)	1720.1	-0.248795	1.30828	-0.190169	0.849176	0.989828		701.495	-0.151664	1.32895	-0.114124	0.90914	0.989889		1018.6	-0.314169	1.31549	-0.238822	0.811244	0.980601		58.4111	-1.28052	1.03645	-1.23549	0.216649	0.789294		81.7847	-1.0926	0.879557	-1.24222	0.214156	0.789294
chr8-tr08	Met(CAT)	1709.72	-1.70222	1.32829	-1.28151	0.200014	0.962504		281.399	-1.05871	1.28332	-0.824974	0.409386	0.962504		1428.32	-1.84042	1.35495	-1.35829	0.174372	0.962504		29.1197	-2.98999	1.10351	-2.70953	0.00673779	0.256454		70.7326	-0.222743	0.908686	-0.245126	0.806359	0.88993
chr9-tr06	Arg(TCT)	1595.63	-0.0661822	1.27214	-0.0520241	0.95851	0.996314		669.426	-0.0896338	1.25092	-0.0716544	0.942877	0.995378		926.207	-0.0485668	1.30958	-0.0370859	0.970417	0.996314		126.989	-2.77192	0.739398	-3.74888	0.000177625	0.0311196		156.842	-1.34918	0.716467	-1.88311	0.0596858	0.789294
chr16-tr03	Arg(CCT)	1591.64	-0.250517	1.24484	-0.201243	0.840508	0.989828		732.663	-0.0437427	1.27448	-0.0343221	0.97262	0.996314		858.974	-0.427782	1.25157	-0.341797	0.732504	0.967655		194.867	-2.20394	0.733493	-3.00472	0.00265829	0.147195		338.508	1.10958	0.693414	1.60017	0.10956	0.789294
chr1-tr010	Arg(TCT)	1509.43	-0.348748	1.20938	-0.288368	0.773065	0.97117		872.375	-0.286024	1.21341	-0.235719	0.813651	0.980601		637.055	-0.432015	1.22995	-0.351244	0.725405	0.967655		123.599	-2.94301	0.773422	-3.80519	0.000141697	0.0281565		128.904	-0.905948	0.842309	-1.07555	0.282127	0.789294
chr6-tr060	Met(CAT)	1505.75	0.0489729	1.23657	0.0396039	0.968409	0.996314		1.41174	-0.258732	1.73602	-0.149037	0.881524	0.989889		1504.34	0.0496086	1.23654	0.040119	0.967998	0.996314		0	0	0	0	0	0		481.96	1.12485	0.789924	1.424	0.154446	0.789294
chr14-tr04	Thr(TGT)	1472.29	-0.870014	1.29944	-0.669532	0.503156	0.962504		3.87964	0.141238	1.79959	0.0784833	0.937444	0.994544		1468.41	-0.873268	1.29908	-0.67222	0.501444	0.962504		0.542796	-0.76547	1.2486	-0.613061	0.539836	0.789294		204.891	-0.478091	0.781722	-0.611587	0.540811	0.789294
chr14-tr021	Thr(TGT)	1462.49	-0.854506	1.2955	-0.659596	0.509513	0.962504		15.569	0.711406	1.70433	0.417412	0.676377	0.962504		1446.92	-0.875563	1.29394	-0.676665	0.498619	0.962504		2.45249	-0.312816	1.347	-0.232231	0.816358	0.896916		200.768	-0.369878	0.801572	-0.461442	0.644482	0.789294
chr6-tr0153	Val(CAC)	1445.66	-0.419581	1.28008	-0.327778	0.74308	0.967655		533.647	-0.183111	1.28821	-0.142144	0.886967	0.989889		912.018	-0.558786	1.28923	-0.433426	0.664706	0.962504		117.119	-0.871937	0.796157	-1.09518	0.273436	0.789294		54.6595	-0.178323	1.08984	-0.163623	0.870028	0.93392
chr6-tr0173	Ser(TGA)	1430.43	-0.272374	1.23145	-0.221181	0.824951	0.987691		137.825	-0.592471	1.29007	-0.459255	0.646051	0.962504		1292.61	-0.236844	1.2383	-0.191266	0.848317	0.989828		9.21031	-0.672335	1.33057	-0.505299	0.613349	0.789294		110.049	-0.175348	1.43324	-0.122343	0.902627	0.94376
chr5-tr011	Ala(TGC)	1406.34	-0.710888	1.24174	-0.572494	0.566988	0.962504		97.1349	-0.474384	1.36482	-0.34758	0.728155	0.967655		1309.21	-0.727604	1.2386	-0.58744	0.556908	0.962504		3.38459	-1.85295	1.41286	-1.31148	0.189694	0.789294		76.6947	-0.315755	0.865539	-0.364807	0.715255	0.827498
chr19-tr013	Val(CAC)	1393.71	-0.201617	1.27424	-0.158225	0.874279	0.989889		683.848	0.0658208	1.25788	0.0523266	0.958268	0.996314		709.865	-0.457678	1.30675	-0.350242	0.726157	0.967655		83.7142	-1.70034	0.806817	-2.10747	0.0350769	0.686166		57.0296	-0.823055	0.932853	-0.882299	0.377615	0.789294
chr1-tr029	Gln(CTG)	1342.72	0.426293	1.32921	0.320713	0.748428	0.967655		727.801	0.271162	1.29419	0.209523	0.83404	0.989828		614.92	0.591198	1.44181	0.41004	0.681777	0.962504		129.8	-3.41119	0.751707	-4.53792	5.68112e-06	0.00309937		99.1258	-1.58778	0.942897	-1.68394	0.0921931	0.789294
chr1-tr027	Asn(GTT)	1305.87	-1.03466	1.31471	-0.786985	0.431291	0.962504		5.98711	-3.16512	1.78017	-1.77799	0.0754062	0.962504		1299.89	-1.026	1.31665	-0.779252	0.435831	0.962504		2.36153	0.612735	1.3878	0.441514	0.658841	0.789294		189.347	-0.43303	0.751151	-0.576489	0.564285	0.789294
chr6-tr0120	Ala(CGC)	1289.41	-0.695163	1.24128	-0.560038	0.575453	0.962504		14.7753	-1.31477	1.60353	-0.819924	0.412259	0.962504		1274.64	-0.685904	1.24113	-0.552645	0.580506	0.962504		1.01169	-0.0596461	1.27337	-0.0468414	0.96264	0.977762		72.2558	-0.206269	0.896914	-0.229976	0.81811	0.898037
chr1-tr05	Glu(TTC)	1282.96	-0.6221	1.2472	-0.498797	0.617922	0.962504		6.84838	-0.71772	1.70987	-0.41975	0.674668	0.962504		1276.11	-0.620199	1.24695	-0.497373	0.618926	0.962504		0	0	0	0	0	0		220.258	0.489005	0.683715	0.715218	0.474474	0.789294
chr6-tr051	Ser(TGA)	1240.25	-0.509462	1.24498	-0.409212	0.682384	0.962504		181.643	-0.38438	1.24541	-0.308636	0.757599	0.970316		1058.6	-0.527545	1.26463	-0.417155	0.676565	0.962504		9.19624	-2.44187	1.40308	-1.74036	0.0817957	0.789294		84.3477	-0.0822827	1.37006	-0.0600576	0.95211	0.972511
chr6-tr0122	Thr(CGT)	1153.97	-0.433402	1.3157	-0.329409	0.741846	0.967655		14.1678	0.087388	1.71216	0.0510397	0.959294	0.996314		1139.8	-0.440488	1.31427	-0.335158	0.737506	0.967655		1.08559	-0.994454	1.26534	-0.78592	0.431915	0.789294		165.705	-0.460086	0.767694	-0.59931	0.548966	0.789294
chr6-tr063	Gln(TTG)	1130.22	-0.214199	1.30218	-0.164493	0.869343	0.989889		3.79909	-0.49017	1.78111	-0.275204	0.78316	0.974123		1126.42	-0.21241	1.30199	-0.163142	0.870406	0.989889		1.08559	-0.994454	1.26534	-0.78592	0.431915	0.789294		201.055	-0.883013	0.726637	-1.2152	0.224288	0.789294
chr1-tr033	Leu(CAG)	1121.84	0.00919595	1.33927	0.0068664	0.994521	0.998569		379.963	0.491184	1.3206	0.37194	0.709937	0.965022		741.878	-0.230075	1.36855	-0.168116	0.866492	0.989889		72.2502	-0.78388	0.8541	-0.917785	0.358732	0.789294		88.8836	-1.46076	0.887067	-1.64673	0.0996132	0.789294
chr6-tr05	Ser(AGA)	1078.96	-0.322396	1.23699	-0.26063	0.794377	0.978941		0	0	0	0	0	0		1078.96	-0.322396	1.23699	-0.26063	0.794377	0.978941		0	0	0	0	0	0		95.7748	-0.201198	1.43132	-0.140568	0.888211	0.940547
chr17-tr012	Thr(CGT)	1032.22	-0.661835	1.22151	-0.541818	0.587944	0.962504		351.928	-0.938949	1.26557	-0.741916	0.458138	0.962504		680.292	-0.518383	1.22062	-0.424687	0.671065	0.962504		42.326	-1.09437	1.01136	-1.08208	0.279215	0.789294		58.7178	-0.613108	1.03217	-0.593998	0.552513	0.789294
chr14-tr02	Leu(TAG)	1005.7	-0.491925	1.22661	-0.401045	0.688387	0.962504		360.031	-0.0227695	1.2498	-0.0182185	0.985465	0.998274		645.665	-0.745982	1.30947	-0.569683	0.568893	0.962504		155.097	-1.06147	0.724547	-1.46501	0.142919	0.789294		47.5125	-0.875827	1.09076	-0.802952	0.422003	0.789294
chr10-tr07	Val(TAC)	988.5	-0.314444	1.25914	-0.24973	0.802796	0.980601		386.348	-0.199498	1.26777	-0.157361	0.87496	0.989889		602.152	-0.386735	1.2667	-0.30531	0.76013	0.970316		45.8359	-1.98034	0.997699	-1.9849	0.0471553	0.789294		41.7037	-0.249022	1.44053	-0.172867	0.862756	0.929726
chr16-tr012	Pro(AGG)	965.109	-0.878384	1.24469	-0.705703	0.480373	0.962504		96.1691	-0.129154	1.42377	-0.0907128	0.927721	0.99122		868.94	-0.969713	1.23607	-0.784515	0.432738	0.962504		30.1089	-2.05472	1.03664	-1.98209	0.0474688	0.789294		261.954	-0.892462	0.655812	-1.36085	0.173561	0.789294
chr6-tr0101	Ala(AGC)	859.273	-0.442889	1.22278	-0.362198	0.717204	0.966426		581.906	-0.56062	1.29266	-0.433695	0.66451	0.962504		277.368	-0.17413	1.26923	-0.137193	0.890878	0.989889		45.1678	-0.182463	1.0067	-0.181249	0.856172	0.92554		63.9713	1.92744	0.923778	2.08647	0.036936	0.705664
chr17-tr042	Leu(TAG)	818.561	-0.668973	1.24259	-0.538372	0.59032	0.962504		278.546	-0.502127	1.22579	-0.409635	0.682074	0.962504		540.015	-0.74047	1.31443	-0.563337	0.573205	0.962504		137.103	-0.849766	0.722373	-1.17635	0.239454	0.789294		72.4976	-0.588641	0.91699	-0.641927	0.52092	0.789294
chr6-tr0136	Thr(AGT)	816.193	-0.619874	1.29704	-0.477915	0.632711	0.962504		0	0	0	0	0	0		816.193	-0.619874	1.29704	-0.477915	0.632711	0.962504		0	0	0	0	0	0		131.032	-0.365812	0.791987	-0.461892	0.644159	0.789294
chr6-tr033	Thr(AGT)	815.011	-0.601581	1.29857	-0.463265	0.643174	0.962504		2.37635	1.76953	1.75725	1.00699	0.31394	0.962504		812.635	-0.611102	1.29809	-0.47077	0.637805	0.962504		0.542796	-0.76547	1.2486	-0.613061	0.539836	0.789294		132.68	-0.327599	0.793872	-0.412659	0.679856	0.800848
chr6-tr068	Thr(AGT)	803.909	-0.362138	1.25751	-0.287981	0.773361	0.97117		408.741	-0.0356794	1.27265	-0.0280356	0.977634	0.997148		395.167	-0.705356	1.28671	-0.548185	0.583565	0.962504		72.6764	-0.99925	0.831646	-1.20153	0.229544	0.789294		75.549	0.322904	0.909039	0.355215	0.722428	0.83359
chr6-tr0141	Leu(CAA)	793.028	-0.427918	1.30673	-0.327471	0.743312	0.967655		115.478	-1.06919	1.32168	-0.80896	0.418538	0.962504		677.55	-0.320816	1.33954	-0.239496	0.810721	0.980601		12.4843	-1.13324	1.29729	-0.873543	0.382367	0.789294		170.212	0.900653	1.31856	0.683057	0.494571	0.789294
chr6-tr011	Ile(AAT)	746.389	-0.178104	1.36204	-0.130763	0.895963	0.989889		10.9503	1.63961	1.63331	1.00386	0.315448	0.962504		735.439	-0.204372	1.36937	-0.149246	0.88136	0.989889		0.542796	-0.76547	1.2486	-0.613061	0.539836	0.789294		117.599	0.612189	0.757512	0.808158	0.418999	0.789294
chr2-tr05	Ile(TAT)	745.156	-1.11239	1.29527	-0.858813	0.390444	0.962504		260.942	-0.177071	1.2423	-0.142535	0.886658	0.989889		484.214	-1.68031	1.41358	-1.18869	0.234561	0.962504		99.6023	0.179994	0.83044	0.216745	0.828407	0.903884		51.6408	1.21456	1.42949	0.849646	0.395522	0.789294
chr6-tr074	Met(CAT)	744.892	-0.94543	1.31046	-0.721446	0.470635	0.962504		185.773	-0.0648958	1.25745	-0.0516091	0.95884	0.996314		559.119	-1.26465	1.35483	-0.933438	0.350594	0.962504		25.9828	-0.398616	1.1826	-0.337068	0.736066	0.844017		45.4459	0.563702	1.43809	0.39198	0.695073	0.8118
chr17-tr017	Arg(TCG)	727.501	-0.572508	1.29165	-0.443237	0.657594	0.962504		227.828	-0.682792	1.30703	-0.522398	0.601393	0.962504		499.673	-0.510627	1.34388	-0.379965	0.703971	0.96403		39.211	-0.623951	0.963433	-0.647633	0.517222	0.789294		88.662	-0.93719	0.888353	-1.05498	0.291437	0.789294
chr16-tr016	Thr(CGT)	722.731	-0.295678	1.25773	-0.235089	0.81414	0.980941		280.272	-0.163757	1.27303	-0.128636	0.897646	0.989889		442.459	-0.374209	1.29167	-0.28971	0.772038	0.970937		68.1272	-1.68596	0.922313	-1.82797	0.0675544	0.789294		67.2254	0.00288395	0.960808	0.00300159	0.997605	0.999005
chr6-tr0128	Thr(TGT)	712.527	-0.324038	1.33043	-0.243559	0.807573	0.980601		113.99	-0.507885	1.5143	-0.335393	0.737329	0.967655		598.537	-0.279626	1.34131	-0.208473	0.83486	0.989828		7.56488	-0.00748636	1.42429	-0.0052562	0.995806	0.999005		85.2851	-0.129938	0.861239	-0.150873	0.880076	0.940547
chr1-tr051	Thr(TGT)	679.728	-1.42693	1.39199	-1.0251	0.305315	0.962504		50.118	0.101407	1.5325	0.066171	0.947242	0.995378		629.61	-1.58436	1.39674	-1.13433	0.256658	0.962504		9.07107	-0.864689	1.40165	-0.616908	0.537295	0.789294		61.0986	-0.217439	0.93454	-0.23267	0.816018	0.896916
chr14-tr022	Thr(TGT)	670.134	-1.02252	1.37991	-0.741005	0.458691	0.962504		34.0039	-0.0397264	1.39351	-0.0285082	0.977257	0.997148		636.13	-1.07221	1.40019	-0.765758	0.443821	0.962504		6.07859	-1.33608	1.43119	-0.933543	0.35054	0.789294		100.071	-0.0904754	0.878654	-0.10297	0.917986	0.954129
chr1-tr049	Lys(TTT)	660.639	-0.411825	1.25829	-0.32729	0.743449	0.967655		115.266	0.228365	1.25583	0.181844	0.855706	0.989828		545.667	-0.547277	1.28428	-0.426137	0.670008	0.962504		25.1783	0.271501	1.08621	0.249952	0.802625	0.887787		99.4031	-0.163356	0.759306	-0.215139	0.829659	0.904864
chr17-tr03	Arg(TCT)	639.413	-0.19557	1.2579	-0.155474	0.876448	0.989889		194.607	-0.129651	1.2787	-0.101393	0.919239	0.99122		444.806	-0.222676	1.26345	-0.176245	0.860101	0.989828		35.8553	-3.91114	1.0488	-3.72916	0.00019212	0.0311196		89.6129	-0.486857	0.778775	-0.625158	0.531867	0.789294
chr16-tr022	Met(CAT)	620.355	-0.457868	1.28231	-0.357064	0.721044	0.967655		231.439	0.778102	1.23338	0.630868	0.528127	0.962504		388.916	-1.23116	1.35409	-0.909211	0.363239	0.962504		25.0282	-2.39487	1.28942	-1.85732	0.0632658	0.789294		31.7484	0.574038	1.16035	0.49471	0.620805	0.789294
chr6-tr057	Ile(AAT)	591.418	-0.558136	1.49066	-0.374423	0.70809	0.96403		31.0522	-0.0567069	1.55016	-0.0365814	0.970819	0.996314		560.366	-0.586201	1.49115	-0.393119	0.694232	0.962504		20.1542	-1.12177	1.28231	-0.874797	0.381684	0.789294		103.088	0.939739	0.750248	1.25257	0.210362	0.789294
chr6-tr029	Pro(CGG)	586.059	-0.587539	1.26465	-0.464586	0.642228	0.962504		77.8968	-1.03431	1.40949	-0.733822	0.463057	0.962504		508.162	-0.514097	1.26234	-0.407257	0.683819	0.962504		13.0865	-0.56809	1.35164	-0.420298	0.674268	0.800449		112.575	-0.636214	0.737201	-0.863013	0.38813	0.789294
chr17-tr041	Ser(CGA)	581.184	-0.510091	1.23295	-0.413715	0.679083	0.962504		226.438	-0.67296	1.27393	-0.528255	0.597322	0.962504		354.746	-0.391102	1.31852	-0.296623	0.766755	0.970316		16.8915	0.14927	1.17702	0.12682	0.899083	0.941932		18.7475	-0.61723	1.24957	-0.493953	0.621339	0.789294
chr14-tr03	Pro(TGG)	577.619	-0.826078	1.25905	-0.656114	0.511751	0.962504		32.6522	-0.101894	1.43408	-0.0710517	0.943357	0.995378		544.967	-0.872725	1.25787	-0.693814	0.487799	0.962504		10.6966	-3.95907	1.39663	-2.83474	0.00458633	0.214706		169.496	-0.495126	0.687902	-0.719762	0.471672	0.789294
chr6-tr0132	Gln(CTG)	569.952	-0.100105	1.24875	-0.0801638	0.936107	0.994137		361.018	-0.225506	1.25946	-0.179049	0.857899	0.989828		208.934	0.117683	1.2746	0.0923293	0.926436	0.99122		113.661	-2.76884	0.755712	-3.66388	0.000248422	0.033882		48.0719	-2.05552	0.910723	-2.25702	0.0240067	0.557283
chr11-tr013	Pro(TGG)	566.094	-0.973882	1.25157	-0.778125	0.436495	0.962504		182.766	-0.331183	1.26173	-0.262482	0.79295	0.978716		383.328	-1.31053	1.27949	-1.02426	0.305714	0.962504		42.6185	-1.41435	0.922849	-1.5326	0.125376	0.789294		79.1984	-0.849037	0.835981	-1.01562	0.309812	0.789294
chr6-tr026	Met(CAT)	563.198	-1.15639	1.32885	-0.870216	0.384183	0.962504		75.352	-1.08382	1.39761	-0.775483	0.438054	0.962504		487.846	-1.15927	1.33355	-0.869308	0.384679	0.962504		2.04044	-0.544847	1.30913	-0.416191	0.67727	0.800848		78.1292	0.860286	0.9544	0.901389	0.367381	0.789294
chr17-tr07	Thr(AGT)	533.053	-1.3814	1.34086	-1.03024	0.302898	0.962504		0	0	0	0	0	0		533.053	-1.3814	1.34086	-1.03024	0.302898	0.962504		0	0	0	0	0	0		91.9636	-0.235337	0.852171	-0.276162	0.782424	0.875501
chr17-tr040	Thr(AGT)	532.464	-1.37969	1.34078	-1.02902	0.303469	0.962504		0	0	0	0	0	0		532.464	-1.37969	1.34078	-1.02902	0.303469	0.962504		0	0	0	0	0	0		89.2496	-0.162903	0.850143	-0.191619	0.848041	0.918368
chr6-tr0124	Ser(GCT)	520.489	-0.737039	1.2467	-0.591193	0.554391	0.962504		184.994	-0.233798	1.23326	-0.189578	0.84964	0.989828		335.494	-1.02435	1.28989	-0.794138	0.427115	0.962504		36.4318	-3.28516	1.04369	-3.14765	0.00164589	0.101017		33.4679	-0.0932684	1.16055	-0.0803658	0.935946	0.960867
chr1-tr082	Val(CAC)	519.717	-0.0387476	1.243	-0.0311727	0.975132	0.996792		0	0	0	0	0	0		519.717	-0.0387476	1.243	-0.0311727	0.975132	0.996792		0	0	0	0	0	0		53.4174	-0.204671	0.910879	-0.224696	0.822216	0.90033
chr6-tr027	Ile(AAT)	499.482	-0.499465	1.38978	-0.359385	0.719307	0.967294		12.9213	0.582895	1.64049	0.355318	0.722352	0.967655		486.56	-0.530428	1.39105	-0.381315	0.702969	0.96403		0.542796	-0.76547	1.2486	-0.613061	0.539836	0.789294		97.6407	1.06447	0.753901	1.41195	0.157964	0.789294
chr6-tr0142	Leu(CAA)	489.043	-0.212953	1.32358	-0.160891	0.872179	0.989889		12.289	-0.0952493	1.7223	-0.0553034	0.955897	0.996314		476.754	-0.215245	1.32101	-0.16294	0.870566	0.989889		3.87623	-0.160563	1.43579	-0.111829	0.910959	0.949843		128.961	1.11369	0.86978	1.28043	0.200395	0.789294
chr6-tr0121	Ala(AGC)	483.006	-0.432968	1.29914	-0.333272	0.738929	0.967655		156.876	-0.253501	1.33285	-0.190195	0.849156	0.989828		326.129	-0.513084	1.32316	-0.387771	0.698186	0.962595		17.6617	0.133274	1.1874	0.112241	0.910633	0.949704		43.2866	-0.460663	1.05212	-0.437842	0.661501	0.789294
chr6-tr010	Ala(CGC)	439.653	0.153014	1.22781	0.124624	0.900822	0.989889		24.1748	0.337882	1.39556	0.242112	0.808694	0.980601		415.478	0.141592	1.22901	0.115208	0.908281	0.989889		0.542796	-0.76547	1.2486	-0.613061	0.539836	0.789294		62.8608	-0.634929	0.878773	-0.722518	0.469976	0.789294
chr6-tr040	Val(TAC)	436.32	-0.0606547	1.29205	-0.0469445	0.962557	0.996314		177.376	0.19159	1.4533	0.131831	0.895118	0.989889		258.944	-0.244196	1.26608	-0.192876	0.847056	0.989828		35.8016	-0.544259	1.29984	-0.418713	0.675426	0.800848		22.1434	-0.187253	1.19778	-0.156334	0.87577	0.938257
chr6-tr065	Ala(TGC)	425.911	0.134406	1.22711	0.10953	0.912782	0.990001		27.3116	0.184277	1.40013	0.131614	0.89529	0.989889		398.6	0.130383	1.23128	0.105892	0.915668	0.990642		0.542796	-0.76547	1.2486	-0.613061	0.539836	0.789294		64.0969	-0.571665	0.865737	-0.660322	0.509047	0.789294
chr10-tr02	Ser(TGA)	423.646	-0.379693	1.25573	-0.302368	0.762372	0.970316		185.036	0.102496	1.25084	0.0819419	0.934693	0.993151		238.61	-0.751096	1.3295	-0.564948	0.572109	0.962504		20.6998	-2.63711	1.2335	-2.1379	0.032525	0.662646		43.1586	-1.20041	1.04575	-1.1479	0.25101	0.789294
chr6-tr0138	Ser(CGA)	420.215	-0.385942	1.41699	-0.272367	0.78534	0.9755		77.1001	0.141457	1.52491	0.092764	0.926091	0.99122		343.115	-0.493705	1.48072	-0.333423	0.738815	0.967655		12.9076	-0.0205042	1.36282	-0.0150454	0.987996	0.994885		16.3632	-1.23406	1.31851	-0.935949	0.3493	0.789294
chr6-tr0126	Thr(CGT)	401.383	0.296723	1.31795	0.225139	0.821871	0.986144		78.6022	0.539281	1.33588	0.40369	0.686441	0.962504		322.781	0.237763	1.32871	0.178943	0.857982	0.989828		5.47057	-2.5483	1.44016	-1.76947	0.0768163	0.789294		83.282	-0.532169	0.873195	-0.609451	0.542226	0.789294
chr16-tr021	Met(CAT)	394.867	-0.941297	1.36079	-0.691726	0.489109	0.962504		4.98099	-2.57892	1.80123	-1.43176	0.152214	0.962504		389.886	-0.918739	1.3622	-0.674451	0.500025	0.962504		0	0	0	0	0	0		49.8476	0.925796	1.43704	0.644239	0.51942	0.789294
chr6-tr042	Gln(CTG)	350.821	0.0481703	1.3317	0.0361721	0.971145	0.996314		73.1407	0.362878	1.53647	0.236177	0.813295	0.980601		277.68	-0.0425468	1.31654	-0.032317	0.974219	0.996504		22.4251	-5.1243	1.32447	-3.86894	0.000109308	0.026835		33.4909	-1.85001	1.07674	-1.71816	0.0857671	0.789294
chr6-tr058	Ile(AAT)	347.234	-0.323539	1.30323	-0.24826	0.803933	0.980601		1.05616	1.2974	1.72528	0.751991	0.452056	0.962504		346.178	-0.332152	1.30289	-0.254935	0.798773	0.980601		0	0	0	0	0	0		74.6199	-0.23297	0.821355	-0.283641	0.776686	0.871094
chr11-tr04	Leu(TAA)	345.369	0.271036	1.32072	0.205218	0.837402	0.989828		62.2716	-0.0633408	1.3094	-0.0483739	0.961418	0.996314		283.097	0.337779	1.3873	0.243479	0.807634	0.980601		13.5526	-1.36219	1.2632	-1.07837	0.280869	0.789294		21.0807	-0.964884	1.31173	-0.735583	0.461985	0.789294
chr6-tr0125	Arg(TCG)	331.52	-0.603022	1.24574	-0.484068	0.628338	0.962504		106.58	-0.595859	1.29464	-0.460252	0.645335	0.962504		224.94	-0.591771	1.28851	-0.459268	0.646042	0.962504		12.6005	0.364346	1.36763	0.266407	0.789926	0.880885		21.592	0.167201	1.11009	0.150619	0.880276	0.940547
chr17-tr039	Trp(CCA)	311.564	-0.41796	1.31363	-0.318172	0.750355	0.968331		0	0	0	0	0	0		311.564	-0.41796	1.31363	-0.318172	0.750355	0.968331		0	0	0	0	0	0		21.6718	-0.70533	1.21102	-0.582424	0.560281	0.789294
chr1-tr086	Glu(TTC)	304.812	-0.386087	1.25102	-0.308619	0.757612	0.970316		0	0	0	0	0	0		304.812	-0.386087	1.25102	-0.308619	0.757612	0.970316		0	0	0	0	0	0		38.9608	1.14792	1.02147	1.12379	0.261103	0.789294
chr1-tr083	Gly(CCC)	303.208	0.0162876	1.27259	0.0127988	0.989788	0.998274		0	0	0	0	0	0		303.208	0.0162876	1.27259	0.0127988	0.989788	0.998274		0	0	0	0	0	0		15.485	-0.78809	1.26231	-0.624325	0.532414	0.789294
chr6-tr0154	Ile(AAT)	301.538	-0.359358	1.31636	-0.272993	0.784858	0.975158		0.589108	-0.918849	1.72132	-0.533806	0.593476	0.962504		300.949	-0.355239	1.3162	-0.269898	0.787239	0.976475		0	0	0	0	0	0		72.9915	-0.179148	0.82163	-0.218039	0.827398	0.903386
chr6-tr0169	Trp(CCA)	292.138	-0.400103	1.31597	-0.304037	0.7611	0.970316		2.35643	-1.63814	1.75597	-0.932893	0.350875	0.962504		289.781	-0.383248	1.31532	-0.291372	0.770767	0.970625		0	0	0	0	0	0		20.0434	-0.566108	1.2199	-0.46406	0.642605	0.789294
chr6-tr0148	Ser(AGA)	288.62	-0.843973	1.27702	-0.660895	0.50868	0.962504		0.264039	0.763403	1.71405	0.44538	0.656045	0.962504		288.356	-0.847373	1.2769	-0.663618	0.506935	0.962504		0	0	0	0	0	0		35.0679	-0.0686268	1.2999	-0.0527938	0.957896	0.975985
chr16-tr023	Lys(TTT)	283.677	0.0199142	1.3496	0.0147556	0.988227	0.998274		62.5413	0.152291	1.35805	0.112139	0.910713	0.989889		221.136	-0.0150857	1.41948	-0.0106276	0.991521	0.998569		10.5971	0.109756	1.39143	0.0788799	0.937128	0.961408		24.6668	0.257846	1.25489	0.205474	0.837202	0.911716
chr6-tr0140	Val(AAC)	280.229	-0.296531	1.33673	-0.221832	0.824444	0.987529		88.8635	-0.131043	1.52061	-0.0861779	0.931325	0.991337		191.365	-0.368198	1.32713	-0.277439	0.781443	0.974123		9.79582	-0.551956	1.43102	-0.385709	0.699712	0.815415		19.2959	-0.289567	1.22205	-0.236952	0.812694	0.894692
chr6-tr043	Ser(GCT)	276.383	-0.836931	1.26248	-0.662924	0.507379	0.962504		107.761	-0.703727	1.31253	-0.536162	0.591847	0.962504		168.623	-0.89808	1.31205	-0.684489	0.493666	0.962504		21.433	-0.965945	1.13067	-0.854314	0.392931	0.789294		20.6542	0.110543	1.30651	0.0846094	0.932572	0.960685
chr4-tr03	Cys(GCA)	263.074	-0.486033	1.33969	-0.362796	0.716758	0.966426		68.1005	-0.918564	1.33658	-0.68725	0.491925	0.962504		194.973	-0.334739	1.38461	-0.241756	0.808969	0.980601		11.0631	-0.628688	1.37333	-0.457784	0.647108	0.789294		34.8861	-0.174741	1.44053	-0.121303	0.903451	0.944421
chr5-tr010	Leu(AAG)	260.126	-0.89172	1.30733	-0.682093	0.49518	0.962504		44.2863	-0.753229	1.33601	-0.563788	0.572898	0.962504		215.839	-0.896175	1.36994	-0.65417	0.513002	0.962504		22.2854	-1.73414	1.135	-1.52788	0.126543	0.789294		33.8321	-2.40234	1.13867	-2.10978	0.0348776	0.684995
chr1-tr044	Asn(GTT)	258.976	-1.3161	1.32511	-0.993196	0.320614	0.962504		65.0427	-0.3671	1.30689	-0.280896	0.77879	0.973231		193.934	-1.66855	1.40146	-1.19058	0.233817	0.962504		10.0457	-1.80562	1.34344	-1.34403	0.178939	0.789294		22.0693	1.06484	1.25224	0.850352	0.39513	0.789294
chr11-tr011	Lys(TTT)	258.496	-0.0349971	1.31986	-0.0265157	0.978846	0.997148		58.9802	0.841026	1.30861	0.642684	0.520429	0.962504		199.516	-0.274457	1.40063	-0.195952	0.844648	0.989828		12.8109	-0.235674	1.36461	-0.172704	0.862884	0.929726		14.6069	-0.228433	1.33927	-0.170565	0.864566	0.930894
chr6-tr081	Leu(TAA)	235.2	0.0506388	1.25446	0.0403668	0.967801	0.996314		20.8951	-0.124785	1.45512	-0.0857561	0.93166	0.991337		214.305	0.0682523	1.27512	0.0535262	0.957313	0.996314		3.35617	0.843756	1.39803	0.603531	0.546155	0.789294		12.6349	-0.780769	1.29798	-0.601527	0.547489	0.789294
chr16-tr031	Lys(CTT)	234.018	0.127337	1.29787	0.0981118	0.921844	0.99122		0.294554	-0.666064	1.71508	-0.388357	0.697752	0.962504		233.723	0.130589	1.29779	0.100624	0.919849	0.99122		0	0	0	0	0	0		33.9086	-0.455126	1.10958	-0.410178	0.681675	0.801107
chr17-tr010	Trp(CCA)	226.959	-0.0678041	1.35547	-0.0500225	0.960104	0.996314		65.81	0.658118	1.34667	0.488699	0.625055	0.962504		161.149	-0.351766	1.39919	-0.251406	0.8015	0.980601		4.88517	-1.95932	1.41902	-1.38076	0.167353	0.789294		9.9805	-0.571631	1.39214	-0.410612	0.681357	0.801107
chr15-tr04	Arg(TCG)	210.819	-0.15611	1.22792	-0.127134	0.898834	0.989889		0	0	0	0	0	0		210.819	-0.15611	1.22792	-0.127134	0.898834	0.989889		0	0	0	0	0	0		30.1457	-1.12799	1.02706	-1.09827	0.272087	0.789294
chr6-tr0164	Ile(AAT)	210.771	-0.107033	1.41867	-0.0754459	0.93986	0.994818		15.2167	0.324256	1.61139	0.201227	0.840521	0.989828		195.554	-0.139638	1.45489	-0.0959783	0.923538	0.99122		5.6836	-2.72128	1.44033	-1.88935	0.0588448	0.789294		19.9098	-0.304537	1.29637	-0.234916	0.814274	0.895437
chr1-tr017	Gln(CTG)	209.129	0.151441	1.28728	0.117644	0.90635	0.989889		154.235	-0.0200726	1.31093	-0.0153117	0.987783	0.998274		56.2145	0.622484	1.53266	0.406145	0.684636	0.962504		45.1394	-1.66771	0.957505	-1.74172	0.0815571	0.789294		18.5571	-0.351444	1.30891	-0.268503	0.788313	0.879285
chr19-tr011	Ile(TAT)	203.21	-1.08078	1.37544	-0.785765	0.432005	0.962504		56.1352	-0.249831	1.52217	-0.164128	0.86963	0.989889		147.075	-1.31858	1.56372	-0.843232	0.399099	0.962504		19.2305	-0.67603	1.16817	-0.57871	0.562785	0.789294		10.3981	1.24407	1.37004	0.908055	0.363849	0.789294
chr6-tr096	Phe(GAA)	202.59	-0.995606	1.35884	-0.732691	0.463747	0.962504		17.6223	-0.263281	1.6104	-0.163487	0.870135	0.989889		184.968	-1.0678	1.35833	-0.78611	0.431803	0.962504		0	0	0	0	0	0		12.828	-0.360988	1.35741	-0.265939	0.790286	0.880886
chr2-tr02	Tyr(GTA)	198.984	-0.78626	1.24436	-0.631859	0.527479	0.962504		0	0	0	0	0	0		198.984	-0.78626	1.24436	-0.631859	0.527479	0.962504		0	0	0	0	0	0		13.4447	-1.77805	1.34056	-1.32635	0.184722	0.789294
chr6-tr0109	Ala(AGC)	197.905	0.317588	1.25553	0.252951	0.800306	0.980601		149.032	0.476062	1.29825	0.366694	0.713847	0.966206		48.873	-0.170293	1.37515	-0.123836	0.901445	0.989889		25.7183	0.882433	1.12079	0.787335	0.431086	0.789294		5.58404	2.58722	1.44054	1.79601	0.0724927	0.789294
chr6-tr059	Thr(AGT)	191.475	-0.80711	1.3051	-0.618427	0.536294	0.962504		21.0772	-0.305198	1.57665	-0.193573	0.84651	0.989828		170.398	-0.865904	1.30376	-0.66416	0.506588	0.962504		4.62368	-0.932123	1.42997	-0.651847	0.5145	0.789294		42.7288	1.21805	0.969369	1.25654	0.208919	0.789294
chr17-tr027	Cys(GCA)	187.852	0.10304	1.36233	0.0756353	0.939709	0.994818		25.3671	0.503458	1.59025	0.316591	0.751554	0.968681		162.485	0.0321512	1.37446	0.0233918	0.981338	0.998119		3.4272	-1.86179	1.41353	-1.31712	0.187799	0.789294		25.5252	-0.321311	1.25853	-0.255307	0.798486	0.886449
chr7-tr03	Trp(CCA)	182.869	-0.301284	1.32325	-0.227685	0.819891	0.984996		0	0	0	0	0	0		182.869	-0.301284	1.32325	-0.227685	0.819891	0.984996		0	0	0	0	0	0		16.0506	-0.443438	1.32948	-0.333543	0.738724	0.84588
chr8-tr02	Tyr(GTA)	181.468	-1.13697	1.24471	-0.913437	0.361013	0.962504		0	0	0	0	0	0		181.468	-1.13697	1.24471	-0.913437	0.361013	0.962504		0	0	0	0	0	0		17.6648	-0.650744	1.31879	-0.493439	0.621702	0.789294
chr11-tr05	Lys(TTT)	169.421	-0.309939	1.24501	-0.248944	0.803404	0.980601		3.69655	2.34803	1.79663	1.3069	0.191246	0.962504		165.725	-0.373812	1.24313	-0.300703	0.763641	0.970316		2.65139	-0.335215	1.40273	-0.238974	0.811126	0.893567		30.2566	0.0142542	1.01776	0.0140055	0.988826	0.995516
chr6-tr04	Arg(TCG)	163.039	-0.767205	1.23697	-0.62023	0.535106	0.962504		63.3129	-1.14583	1.35495	-0.845663	0.397741	0.962504		99.726	-0.517122	1.25721	-0.411327	0.680833	0.962504		3.43007	0.41629	1.39995	0.297361	0.766191	0.866221		5.64094	0.0356088	1.43851	0.024754	0.980251	0.989115
chr12-tr06	Trp(CCA)	150.087	-0.493741	1.42831	-0.345683	0.729581	0.967655		41.6516	0.448908	1.56888	0.286134	0.774776	0.97117		108.436	-0.843942	1.54791	-0.545212	0.585607	0.962504		5.42796	-2.11294	1.42777	-1.47989	0.138902	0.789294		2.4951	-0.377887	1.39561	-0.270769	0.786569	0.878506
chr6-tr0111	Ala(TGC)	141.009	-0.151264	1.28382	-0.117823	0.906208	0.989889		79.7729	-0.506847	1.32238	-0.383285	0.701509	0.96403		61.2359	0.303186	1.3964	0.21712	0.828115	0.98898		3.31069	-1.07782	1.42908	-0.754206	0.450726	0.789294		6.78056	0.0630316	1.42585	0.0442063	0.96474	0.977762
chr6-tr061	Ser(GCT)	135.501	-0.632647	1.27687	-0.495468	0.62027	0.962504		48.6059	-0.465891	1.31345	-0.354707	0.722809	0.967655		86.8956	-0.702489	1.36081	-0.516227	0.605696	0.962504		6.3997	-0.371096	1.43001	-0.259506	0.795245	0.884542		9.4234	0.578748	1.38911	0.416634	0.676946	0.800848
chr2-tr011	Ala(CGC)	120.839	-0.242342	1.25016	-0.193848	0.846295	0.989828		39.5299	-0.373986	1.61675	-0.23132	0.817066	0.983717		81.3087	-0.144096	1.27428	-0.11308	0.909967	0.989889		0	0	0	0	0	0		6.26332	0.531456	1.40227	0.378997	0.70469	0.818748
chr6-tr0135	Leu(TAA)	114.311	-0.887784	1.25641	-0.706604	0.479813	0.962504		33.7211	-0.483669	1.3641	-0.354569	0.722912	0.967655		80.5899	-1.04134	1.30448	-0.798285	0.424705	0.962504		6.43942	-2.36776	1.43679	-1.64796	0.0993613	0.789294		6.97091	0.987203	1.41983	0.695297	0.486869	0.789294
chr5-tr06	Leu(AAG)	114.054	-0.321437	1.3202	-0.243476	0.807637	0.980601		0	0	0	0	0	0		114.054	-0.321437	1.3202	-0.243476	0.807637	0.980601		0	0	0	0	0	0		12.9162	-0.623992	1.29823	-0.480648	0.630767	0.789294
chr3-tr08	Arg(ACG)	112.892	0.0302409	1.25141	0.0241655	0.980721	0.998119		34.8208	-0.377603	1.57052	-0.240433	0.809995	0.980601		78.071	0.23188	1.33938	0.173125	0.862553	0.989889		3.03508	-0.0783587	1.38276	-0.0566685	0.954809	0.974052		17.6589	1.03774	1.22723	0.845596	0.397778	0.789294
chr6-tr0144	Lys(TTT)	112.331	-0.0685084	1.30072	-0.0526694	0.957995	0.996314		26.5997	0.547303	1.58902	0.344428	0.730524	0.967655		85.7316	-0.283147	1.2966	-0.218377	0.827135	0.988558		2.56618	-0.263043	1.35467	-0.194175	0.846039	0.916604		11.8077	1.14944	1.35944	0.845526	0.397817	0.789294
chr1-tr0127	Tyr(GTA)	111.269	0.626223	1.3691	0.457396	0.647386	0.962504		0.792117	1.16952	1.72137	0.67941	0.496878	0.962504		110.477	0.61279	1.36872	0.447711	0.654362	0.962504		0	0	0	0	0	0		24.8629	0.383901	1.16604	0.329235	0.741978	0.848222
chr6-tr0137	Val(AAC)	109.528	0.072493	1.30538	0.0555339	0.955713	0.996314		0	0	0	0	0	0		109.528	0.072493	1.30538	0.0555339	0.955713	0.996314		0	0	0	0	0	0		11.3531	0.0788808	1.37723	0.0572749	0.954326	0.973762
chr6-tr0176	Ser(GCT)	108.707	-1.71961	1.37342	-1.25207	0.210546	0.962504		0	0	0	0	0	0		108.707	-1.71961	1.37342	-1.25207	0.210546	0.962504		0	0	0	0	0	0		12.7937	0.83796	1.34679	0.622191	0.533816	0.789294
chr6-tr082	Gln(TTG)	108.351	-0.400908	1.26115	-0.31789	0.750568	0.968343		3.81861	0.602774	1.79985	0.334902	0.737699	0.967655		104.533	-0.451626	1.26274	-0.357656	0.720601	0.967655		0	0	0	0	0	0		11.14	-0.91726	1.38358	-0.66296	0.507356	0.789294
chr6-tr050	Ser(AGA)	106.71	0.239606	1.28594	0.186327	0.852188	0.989828		23.3359	0.862277	1.62043	0.532128	0.594637	0.962504		83.3742	0.0354438	1.32855	0.0266787	0.978716	0.997148		0	0	0	0	0	0		5.46759	0.280065	1.43719	0.194869	0.845495	0.916604
chr6-tr03	Arg(TCG)	103.279	-0.628145	1.26202	-0.497731	0.618674	0.962504		16.0874	-1.65937	1.59605	-1.03967	0.298492	0.962504		87.192	-0.423221	1.29803	-0.326048	0.744388	0.967655		0.468895	0.595253	1.25301	0.475059	0.634745	0.789294		6.18374	-0.103971	1.43533	-0.0724369	0.942254	0.965867
chr1-tr075	Gly(TCC)	98.2098	0.0216026	1.40565	0.0153684	0.987738	0.998274		0	0	0	0	0	0		98.2098	0.0216026	1.40565	0.0153684	0.987738	0.998274		0	0	0	0	0	0		27.0654	0.0798523	1.24262	0.0642611	0.948762	0.970303
chr6-tr066	Ala(AGC)	97.158	-0.24486	1.27235	-0.192446	0.847393	0.989828		72.7259	-0.254421	1.32003	-0.192739	0.847163	0.989828		24.432	-0.188519	1.452	-0.129834	0.896697	0.989889		12.2225	2.88393	1.33752	2.15618	0.0310698	0.639121		3.87899	1.99487	1.42538	1.39954	0.161651	0.789294
chr6-tr014	Tyr(GTA)	96.9163	0.409091	1.34357	0.304481	0.760762	0.970316		0	0	0	0	0	0		96.9163	0.409091	1.34357	0.304481	0.760762	0.970316		0	0	0	0	0	0		3.62048	-0.293814	1.43207	-0.205167	0.837442	0.911716
chr6-tr06	Arg(ACG)	95.3373	-0.199363	1.32074	-0.150948	0.880016	0.989889		29.9773	-0.0168246	1.54943	-0.0108585	0.991336	0.998569		65.36	-0.278157	1.32775	-0.209495	0.834062	0.989828		0.542796	-0.76547	1.2486	-0.613061	0.539836	0.789294		2.17119	-1.06224	1.2821	-0.828512	0.407381	0.789294
chr6-tr067	Ala(AGC)	92.0763	0.111949	1.43189	0.0781826	0.937683	0.994544		0	0	0	0	0	0		92.0763	0.111949	1.43189	0.0781826	0.937683	0.994544		0	0	0	0	0	0		20.0203	4.92243	1.32255	3.72192	0.00019771	0.0311196
chr2-tr03	Ala(AGC)	91.3735	0.376203	1.30474	0.288336	0.77309	0.97117		27.1306	1.43838	1.48071	0.971416	0.331341	0.962504		64.2429	-0.0429764	1.37549	-0.0312445	0.975075	0.996792		0.824102	0.854308	1.26024	0.677893	0.49784	0.789294		8.97714	1.07791	1.35154	0.797547	0.425134	0.789294
chr6-tr0106	Ala(AGC)	89.0531	-0.60619	1.32155	-0.458697	0.646452	0.962504		5.18072	0.437499	1.75278	0.249603	0.802894	0.980601		83.8724	-0.676702	1.34537	-0.502984	0.614975	0.962504		1.62839	-1.03787	1.27635	-0.813153	0.41613	0.789294		0.412051	0.546475	1.25126	0.436741	0.662299	0.789294
chr6-tr070	Lys(TTT)	84.1046	1.452	1.5755	0.921608	0.356733	0.962504		0	0	0	0	0	0		84.1046	1.452	1.5755	0.921608	0.356733	0.962504		0	0	0	0	0	0		16.5477	2.27406	1.26484	1.7979	0.0721934	0.789294
chr6-tr016	Tyr(GTA)	79.9406	-0.0254152	1.4221	-0.0178716	0.985741	0.998274		0	0	0	0	0	0		79.9406	-0.0254152	1.4221	-0.0178716	0.985741	0.998274		0	0	0	0	0	0		2.36153	0.612735	1.3878	0.441514	0.658841	0.789294
chr6-tr0105	Ala(TGC)	79.7626	0.410414	1.37323	0.298867	0.765041	0.970316		34.6293	0.267079	1.35922	0.196495	0.844223	0.989828		45.1333	0.438819	1.66734	0.263185	0.792408	0.978639		3.40734	-0.307932	1.39989	-0.219969	0.825895	0.902547		10.0003	-0.00770831	1.31663	-0.00585457	0.995329	0.999005
chr1-tr016	Gly(CCC)	78.6529	-0.136543	1.33468	-0.102304	0.918515	0.99122		0	0	0	0	0	0		78.6529	-0.136543	1.33468	-0.102304	0.918515	0.99122		0	0	0	0	0	0		4.9248	0.45212	1.43275	0.315561	0.752336	0.855835
chr6-tr0167	Ala(AGC)	78.0158	0.0290293	1.36905	0.0212039	0.983083	0.998274		7.68278	1.35233	1.6879	0.801192	0.423021	0.962504		70.333	-0.126877	1.37459	-0.0923013	0.926459	0.99122		9.22754	-2.96543	1.43858	-2.06137	0.0392678	0.733099		8.29802	0.631064	1.40527	0.449069	0.653382	0.789294
chr14-tr019	Tyr(GTA)	76.8586	-0.360857	1.28936	-0.279873	0.779575	0.973699		44.8963	-1.3114	1.53376	-0.855024	0.392538	0.962504		31.9622	1.00172	1.38757	0.721925	0.470341	0.962504		0.542796	-0.76547	1.2486	-0.613061	0.539836	0.789294		6.16954	1.52582	1.44023	1.05943	0.289403	0.789294
chr11-tr015	Phe(GAA)	71.9133	-0.997284	1.32921	-0.750285	0.453083	0.962504		1.17822	-1.22455	1.7297	-0.707957	0.478972	0.962504		70.7351	-0.968696	1.32868	-0.729064	0.465963	0.962504		0	0	0	0	0	0		6.44517	0.880187	1.4263	0.617111	0.537162	0.789294
chr6-tr052	Arg(TCT)	71.8746	-0.996549	1.28249	-0.777041	0.437135	0.962504		0	0	0	0	0	0		71.8746	-0.996549	1.28249	-0.777041	0.437135	0.962504		0	0	0	0	0	0		30.2961	1.67555	1.03041	1.62609	0.10393	0.789294
chr6-tr0150	Lys(TTT)	70.411	0.810763	1.27974	0.633536	0.526384	0.962504		27.6848	1.41264	1.40588	1.00481	0.314986	0.962504		42.7262	0.429163	1.34276	0.319613	0.749261	0.967992		4.66346	-0.527472	1.42939	-0.369019	0.712114	0.825225		5.41367	-0.0065367	1.43851	-0.00454409	0.996374	0.999005
chr6-tr015	Tyr(GTA)	65.5787	-0.878499	1.34831	-0.651557	0.514687	0.962504		0	0	0	0	0	0		65.5787	-0.878499	1.34831	-0.651557	0.514687	0.962504		0	0	0	0	0	0		2.21379	-1.28944	1.33755	-0.964028	0.335032	0.789294
chr6-tr069	Ala(CGC)	65.2801	-0.143632	1.28743	-0.111565	0.911168	0.989889		39.3818	-0.22205	1.49593	-0.148436	0.881998	0.989889		25.8983	0.0017951	1.6807	0.00106807	0.999148	0.999721		0.542796	-0.76547	1.2486	-0.613061	0.539836	0.789294		4.62643	0.437333	1.44054	0.30359	0.76144	0.863434
chr1-tr093	Asn(GTT)	62.536	-0.912529	1.55707	-0.586055	0.557839	0.962504		9.45785	-0.298232	1.66276	-0.17936	0.857655	0.989828		53.0782	-0.516631	1.75167	-0.294936	0.768043	0.970316		3.4698	-1.84528	1.41206	-1.3068	0.191281	0.789294		7.59318	1.60669	1.37496	1.16854	0.24259	0.789294
chr6-tr017	Tyr(GTA)	61.5401	-0.661779	1.39021	-0.476029	0.634054	0.962504		0	0	0	0	0	0		61.5401	-0.661779	1.39021	-0.476029	0.634054	0.962504		0	0	0	0	0	0		6.58159	1.81482	1.43134	1.26792	0.204826	0.789294
chr6-tr0107	Phe(GAA)	61.2236	-0.669809	1.45422	-0.460597	0.645088	0.962504		2.65099	-1.78568	1.77086	-1.00837	0.313276	0.962504		58.5726	-0.590186	1.45348	-0.406051	0.684705	0.962504		0	0	0	0	0	0		6.44517	0.880187	1.4263	0.617111	0.537162	0.789294
chr6-tr0118	Ala(CGC)	57.1041	2.1457	1.61214	1.33097	0.183199	0.962504		0	0	0	0	0	0		57.1041	2.1457	1.61214	1.33097	0.183199	0.962504		0	0	0	0	0	0		14.1095	-0.405447	1.34287	-0.301926	0.762708	0.864161
chr1-tr07	Asn(GTT)	56.1352	-0.483047	1.7517	-0.275759	0.782733	0.974123		14.7875	-0.0621904	1.70935	-0.0363826	0.970977	0.996314		41.3477	-1.22961	1.66371	-0.73908	0.459859	0.962504		1.08559	-0.994454	1.26534	-0.78592	0.431915	0.789294		5.59834	0.041625	1.43792	0.0289482	0.976906	0.986753
chr15-tr03	Cys(GCA)	55.0257	0.118067	1.31472	0.089804	0.928443	0.99122		27.6398	0.192227	1.43417	0.134034	0.893376	0.989889		27.3859	0.0379254	1.40076	0.0270749	0.9784	0.997148		3.25678	-1.43577	1.36238	-1.05387	0.291943	0.789294		1.49764	-0.367586	1.28139	-0.286865	0.774216	0.869888
chr19-tr07	Lys(CTT)	50.5251	-0.502968	1.38157	-0.364056	0.715816	0.966214		0	0	0	0	0	0		50.5251	-0.502968	1.38157	-0.364056	0.715816	0.966214		0	0	0	0	0	0		4.18033	-0.985584	1.43856	-0.685119	0.493269	0.789294
chr17-tr034	Ile(AAT)	50.3123	0.10887	1.5379	0.0707913	0.943564	0.995378		3.17906	-1.07666	1.80089	-0.597849	0.54994	0.962504		47.1333	0.215306	1.53765	0.140023	0.888642	0.989889		0	0	0	0	0	0		6.80038	0.952713	1.42236	0.669809	0.502979	0.789294
chr6-tr034	Ser(CGA)	48.8993	0.238247	1.31961	0.180544	0.856726	0.989828		5.40612	-0.489824	1.78886	-0.273819	0.784224	0.974625		43.4932	0.35555	1.36496	0.260484	0.79449	0.978941		0	0	0	0	0	0		5.77169	-0.219693	1.43771	-0.152807	0.87855	0.94021
chr6-tr062	Ile(TAT)	46.2362	-0.829077	1.59577	-0.519547	0.603379	0.962504		7.49523	0.10577	1.76113	0.060058	0.952109	0.995588		38.741	-1.04094	1.59595	-0.652236	0.514249	0.962504		5.07536	1.29699	1.43509	0.903768	0.366119	0.789294		5.99625	0.128942	1.43939	0.0895811	0.92862	0.960102
chr6-tr0156	Leu(TAA)	45.6879	0.272967	1.53904	0.177362	0.859224	0.989828		4.14696	-2.67798	1.79671	-1.49049	0.136095	0.962504		41.5409	0.519069	1.55553	0.333692	0.738612	0.967655		0	0	0	0	0	0		5.42796	-2.11294	1.42777	-1.47989	0.138902	0.789294
chr6-tr0114	Ala(TGC)	43.906	1.22462	1.37786	0.888784	0.374119	0.962504		14.0148	1.48765	1.60464	0.927094	0.353878	0.962504		29.8911	1.01637	1.40227	0.724804	0.468572	0.962504		3.25678	-1.43577	1.36238	-1.05387	0.291943	0.789294		2.88727	0.700506	1.3759	0.509126	0.610664	0.789294
chr6-tr0158	Val(CAC)	38.7424	-1.66014	1.33744	-1.24129	0.214499	0.962504		0	0	0	0	0	0		38.7424	-1.66014	1.33744	-1.24129	0.214499	0.962504		0	0	0	0	0	0		7.80069	3.11671	1.43179	2.1768	0.0294953	0.616264
chr6-tr0146	Ser(AGA)	37.4929	-0.903961	1.53281	-0.589741	0.555364	0.962504		4.26942	-2.36848	1.79936	-1.31629	0.188076	0.962504		33.2235	-0.695136	1.56878	-0.443107	0.657688	0.962504		0	0	0	0	0	0		3.14585	0.336201	1.38891	0.242062	0.808732	0.891731
chr13-tr03	Glu(CTC)	33.8738	-1.37012	1.5736	-0.870695	0.383921	0.962504		0	0	0	0	0	0		33.8738	-1.37012	1.5736	-0.870695	0.383921	0.962504		0	0	0	0	0	0		0.468895	0.595253	1.25301	0.475059	0.634745	0.789294
chr6-tr021	Met(CAT)	31.9712	-0.444265	1.36536	-0.325384	0.744891	0.967655		1.32019	1.39691	1.72783	0.808476	0.418817	0.962504		30.651	-0.573013	1.368	-0.418868	0.675313	0.962504		0	0	0	0	0	0		5.07536	1.29699	1.43509	0.903768	0.366119	0.789294
chr1-tr0117	Lys(CTT)	31.92	-0.481169	1.53771	-0.312913	0.754347	0.969722		0	0	0	0	0	0		31.92	-0.481169	1.53771	-0.312913	0.754347	0.969722		0	0	0	0	0	0		1.08559	-0.994454	1.26534	-0.78592	0.431915	0.789294
chr6-tr078	Ile(AAT)	31.5492	-0.229443	1.56244	-0.146849	0.883251	0.989889		0	0	0	0	0	0		31.5492	-0.229443	1.56244	-0.146849	0.883251	0.989889		0	0	0	0	0	0		2.02338	-0.0629133	1.30493	-0.0482119	0.961547	0.977762
chr6-tr030	Ser(GCT)	30.226	-0.822126	1.37497	-0.597923	0.549891	0.962504		0	0	0	0	0	0		30.226	-0.822126	1.37497	-0.597923	0.549891	0.962504		0	0	0	0	0	0		5.37664	1.03675	1.437	0.721468	0.470622	0.789294
chr6-tr077	Leu(AAG)	25.8969	-0.592821	1.50035	-0.395121	0.692753	0.962504		0	0	0	0	0	0		25.8969	-0.592821	1.50035	-0.395121	0.692753	0.962504		0	0	0	0	0	0		4.77424	-0.17516	1.43094	-0.122409	0.902575	0.94376
chr18-tr01	Lys(CTT)	25.7874	0.776704	1.38141	0.562256	0.573942	0.962504		0	0	0	0	0	0		25.7874	0.776704	1.38141	0.562256	0.573942	0.962504		0	0	0	0	0	0		3.27659	0.00689443	1.39445	0.0049442	0.996055	0.999005
chr1-tr042	Gly(GCC)	25.3617	-0.994565	1.55169	-0.640955	0.521552	0.962504		0	0	0	0	0	0		25.3617	-0.994565	1.55169	-0.640955	0.521552	0.962504		0	0	0	0	0	0		1.08559	-0.994454	1.26534	-0.78592	0.431915	0.789294
chr9-tr05	Arg(TCG)	22.6149	0.702865	1.4876	0.472482	0.636583	0.962504		0	0	0	0	0	0		22.6149	0.702865	1.4876	0.472482	0.636583	0.962504		0	0	0	0	0	0		0	0	0	0	0	0
chr22-tr01	SeC(TCA)	22.0828	0.658475	1.61324	0.408168	0.68315	0.962504		0	0	0	0	0	0		22.0828	0.658475	1.61324	0.408168	0.68315	0.962504		0	0	0	0	0	0		3.91602	0.222768	1.43618	0.155112	0.876733	0.938879
chr6-tr024	Ala(AGC)	20.0185	0.500477	1.6249	0.308005	0.758079	0.970316		0.589108	-0.918849	1.72132	-0.533806	0.593476	0.962504		19.4294	0.583427	1.62736	0.358512	0.71996	0.967294		0	0	0	0	0	0		2.06025	1.03787	1.27996	0.810861	0.417446	0.789294
chr14-tr018	Tyr(GTA)	20.0064	2.44284	1.56635	1.55958	0.11886	0.962504		0	0	0	0	0	0		20.0064	2.44284	1.56635	1.55958	0.11886	0.962504		0	0	0	0	0	0		5.62675	2.08496	1.42809	1.45996	0.144301	0.789294
chr3-tr06	Cys(GCA)	19.9804	0.422611	1.5857	0.266514	0.789843	0.977253		0	0	0	0	0	0		19.9804	0.422611	1.5857	0.266514	0.789843	0.977253		0	0	0	0	0	0		0.824102	0.854308	1.26024	0.677893	0.49784	0.789294
chr17-tr011	Gly(CCC)	19.8285	0.227707	1.62099	0.140474	0.888286	0.989889		0	0	0	0	0	0		19.8285	0.227707	1.62099	0.140474	0.888286	0.989889		0	0	0	0	0	0		0.954847	-0.10458	1.27186	-0.0822261	0.934467	0.960685
chr1-tr0120	Gly(CCC)	19.798	0.287066	1.62087	0.177106	0.859425	0.989828		0	0	0	0	0	0		19.798	0.287066	1.62087	0.177106	0.859425	0.989828		0	0	0	0	0	0		0.954847	-0.10458	1.27186	-0.0822261	0.934467	0.960685
chr6-tr091	Met(CAT)	18.1866	-0.191533	1.62541	-0.117837	0.906197	0.989889		0	0	0	0	0	0		18.1866	-0.191533	1.62541	-0.117837	0.906197	0.989889		0	0	0	0	0	0		1.08559	-0.994454	1.26534	-0.78592	0.431915	0.789294
chr14-tr09	Cys(GCA)	17.2782	-0.225507	1.59622	-0.141276	0.887652	0.989889		1.17822	-1.22455	1.7297	-0.707957	0.478972	0.962504		16.0999	-0.0866681	1.60324	-0.054058	0.956889	0.996314		0	0	0	0	0	0		2.71398	-1.23636	1.32508	-0.933043	0.350798	0.789294
chr6-tr064	Ala(AGC)	15.1125	-0.16791	1.70788	-0.0983147	0.921682	0.99122		8.17588	-0.393227	1.75408	-0.224178	0.822619	0.986144		6.93664	0.119983	1.76716	0.0678959	0.945868	0.995378		0.542796	-0.76547	1.2486	-0.613061	0.539836	0.789294		1.40669	0.997054	1.27122	0.784326	0.432849	0.789294
chr1-tr0116	Cys(GCA)	14.1707	-0.961965	1.60759	-0.59839	0.54958	0.962504		0.294554	-0.666064	1.71508	-0.388357	0.697752	0.962504		13.8762	-0.92973	1.61004	-0.577457	0.563631	0.962504		2.191	0.466926	1.324	0.352662	0.724342	0.834276		1.08559	-0.994454	1.26534	-0.78592	0.431915	0.789294
chr16-tr013	Arg(CCT)	12.6751	-0.386433	1.71976	-0.224702	0.822211	0.986144		0	0	0	0	0	0		12.6751	-0.386433	1.71976	-0.224702	0.822211	0.986144		0	0	0	0	0	0		8.95159	0.717785	1.41069	0.508819	0.610879	0.789294
chr6-tr036	Val(AAC)	11.1751	-1.03548	1.63097	-0.634889	0.525501	0.962504		0	0	0	0	0	0		11.1751	-1.03548	1.63097	-0.634889	0.525501	0.962504		0	0	0	0	0	0		1.70505	1.01906	1.27602	0.798622	0.42451	0.789294
chrX-tr06	Ile(GAT)	10.8906	1.78831	1.66107	1.0766	0.28166	0.962504		1.17822	-1.22455	1.7297	-0.707957	0.478972	0.962504		9.7124	3.13149	1.67846	1.86569	0.0620843	0.962504		0	0	0	0	0	0		1.08559	-0.994454	1.26534	-0.78592	0.431915	0.789294
chr1-tr015	Asn(GTT)	10.6735	-3.60443	1.77612	-2.02938	0.0424194	0.962504		0	0	0	0	0	0		10.6735	-3.60443	1.77612	-2.02938	0.0424194	0.962504		0	0	0	0	0	0		0	0	0	0	0	0
chr3-tr05	Cys(GCA)	9.66126	0.429699	1.69432	0.253612	0.799795	0.980601		0	0	0	0	0	0		9.66126	0.429699	1.69432	0.253612	0.799795	0.980601		0	0	0	0	0	0		2.17119	-1.06224	1.2821	-0.828512	0.407381	0.789294
chr7-tr024	Cys(GCA)	8.64581	-2.16846	1.66257	-1.30428	0.192138	0.962504		0	0	0	0	0	0		8.64581	-2.16846	1.66257	-1.30428	0.192138	0.962504		0	0	0	0	0	0		0	0	0	0	0	0
chr17-tr028	Cys(GCA)	8.45984	0.697619	1.75045	0.398537	0.690234	0.962504		0	0	0	0	0	0		8.45984	0.697619	1.75045	0.398537	0.690234	0.962504		0	0	0	0	0	0		2.17119	-1.06224	1.2821	-0.828512	0.407381	0.789294
chr16-tr030	Lys(CTT)	8.2178	-0.845089	1.68424	-0.501764	0.615833	0.962504		0.71157	-0.963285	1.72281	-0.559137	0.576068	0.962504		7.50623	-0.705322	1.7069	-0.413219	0.679446	0.962504		0.585402	-0.794737	1.2498	-0.635892	0.524847	0.789294		5.22601	-2.46633	1.4393	-1.71357	0.0866084	0.789294
chr7-tr08	Cys(GCA)	7.99608	-0.797683	1.68282	-0.474015	0.635489	0.962504		0	0	0	0	0	0		7.99608	-0.797683	1.68282	-0.474015	0.635489	0.962504		0	0	0	0	0	0		0	0	0	0	0	0
chr6-tr071	Phe(GAA)	7.66732	3.23693	1.79176	1.80656	0.0708304	0.962504		0	0	0	0	0	0		7.66732	3.23693	1.79176	1.80656	0.0708304	0.962504		0	0	0	0	0	0		2.47231	1.11741	1.30095	0.858925	0.390382	0.789294
chr7-tr029	Cys(GCA)	7.48464	1.71112	1.75765	0.973527	0.330291	0.962504		0	0	0	0	0	0		7.48464	1.71112	1.75765	0.973527	0.330291	0.962504		0	0	0	0	0	0		2.17119	-1.06224	1.2821	-0.828512	0.407381	0.789294
chr11-tr01	Leu(CAA)	7.26171	-0.0863755	1.76367	-0.0489749	0.960939	0.996314		0	0	0	0	0	0		7.26171	-0.0863755	1.76367	-0.0489749	0.960939	0.996314		0	0	0	0	0	0		0.542796	-0.76547	1.2486	-0.613061	0.539836	0.789294
chr6-tr0127	Leu(AAG)	6.77474	-3.0728	1.79354	-1.71326	0.0866649	0.962504		0	0	0	0	0	0		6.77474	-3.0728	1.79354	-1.71326	0.0866649	0.962504		0	0	0	0	0	0		0.824102	0.854308	1.26024	0.677893	0.49784	0.789294
chr6-tr0108	Ala(TGC)	6.72303	1.30505	1.76748	0.73837	0.46029	0.962504		0	0	0	0	0	0		6.72303	1.30505	1.76748	0.73837	0.46029	0.962504		0	0	0	0	0	0		0.542796	-0.76547	1.2486	-0.613061	0.539836	0.789294
chr7-tr026	Cys(GCA)	6.10341	2.31127	1.77515	1.30201	0.192912	0.962504		0	0	0	0	0	0		6.10341	2.31127	1.77515	1.30201	0.192912	0.962504		0	0	0	0	0	0		2.17119	-1.06224	1.2821	-0.828512	0.407381	0.789294
chr7-tr013	Cys(GCA)	5.80886	2.98331	1.798	1.65923	0.0970687	0.962504		0	0	0	0	0	0		5.80886	2.98331	1.798	1.65923	0.0970687	0.962504		0	0	0	0	0	0		2.17119	-1.06224	1.2821	-0.828512	0.407381	0.789294
chr7-tr021	Cys(GCA)	5.80886	2.98331	1.798	1.65923	0.0970687	0.962504		0	0	0	0	0	0		5.80886	2.98331	1.798	1.65923	0.0970687	0.962504		0	0	0	0	0	0		2.17119	-1.06224	1.2821	-0.828512	0.407381	0.789294
chr1-tr057	Val(AAC)	5.01187	0.882426	1.79355	0.491999	0.62272	0.962504		0	0	0	0	0	0		5.01187	0.882426	1.79355	0.491999	0.62272	0.962504		0	0	0	0	0	0		0.585402	-0.794737	1.2498	-0.635892	0.524847	0.789294
chr7-tr027	Cys(GCA)	4.87804	-0.73375	1.79374	-0.409061	0.682495	0.962504		0	0	0	0	0	0		4.87804	-0.73375	1.79374	-0.409061	0.682495	0.962504		0	0	0	0	0	0		0.542796	-0.76547	1.2486	-0.613061	0.539836	0.789294
chr11-tr020	Ala(TGC)	4.87476	0.904319	1.79017	0.505158	0.613448	0.962504		0	0	0	0	0	0		4.87476	0.904319	1.79017	0.505158	0.613448	0.962504		0	0	0	0	0	0		0	0	0	0	0	0
chr6-tr0116	Val(AAC)	4.87476	0.904319	1.79017	0.505158	0.613448	0.962504		0	0	0	0	0	0		4.87476	0.904319	1.79017	0.505158	0.613448	0.962504		0	0	0	0	0	0		0	0	0	0	0	0
chr9-tr08	Asp(GTC)	4.81853	-0.546371	1.71143	-0.319248	0.749539	0.968069		0.264039	0.763403	1.71405	0.44538	0.656045	0.962504		4.55449	-0.699824	1.72309	-0.406146	0.684636	0.962504		0	0	0	0	0	0		1.23615	0.982183	1.26786	0.77468	0.438529	0.789294
chr1-tr079	Arg(TCT)	4.80481	-2.23432	1.76388	-1.26671	0.20526	0.962504		2.32592	-1.1644	1.7851	-0.652288	0.514216	0.962504		2.47889	-1.9572	1.79304	-1.09156	0.275027	0.962504		0	0	0	0	0	0		0.937791	0.908445	1.26139	0.720194	0.471406	0.789294
chr7-tr019	Cys(GCA)	4.7633	-0.169835	1.79194	-0.0947771	0.924492	0.99122		0	0	0	0	0	0		4.7633	-0.169835	1.79194	-0.0947771	0.924492	0.99122		0	0	0	0	0	0		0.542796	-0.76547	1.2486	-0.613061	0.539836	0.789294
chr1-tr081	Asn(GTT)	4.3772	0.529159	1.79559	0.294699	0.768224	0.970316		0	0	0	0	0	0		4.3772	0.529159	1.79559	0.294699	0.768224	0.970316		0	0	0	0	0	0		0.542796	-0.76547	1.2486	-0.613061	0.539836	0.789294
chr1-tr0125	Asn(GTT)	4.32676	-1.10916	1.79604	-0.617562	0.536864	0.962504		0	0	0	0	0	0		4.32676	-1.10916	1.79604	-0.617562	0.536864	0.962504		0.468895	0.595253	1.25301	0.475059	0.634745	0.789294		1.7562	-1.04436	1.27791	-0.817238	0.413793	0.789294
chr6-tr022	Ala(AGC)	4.12375	-2.37732	1.7997	-1.32095	0.186517	0.962504		0	0	0	0	0	0		4.12375	-2.37732	1.7997	-1.32095	0.186517	0.962504		0	0	0	0	0	0		5.26861	-2.06292	1.42522	-1.44745	0.147772	0.789294
chr3-tr09	Cys(GCA)	4.04593	0.197611	1.77704	0.111202	0.911456	0.989889		0	0	0	0	0	0		4.04593	0.197611	1.77704	0.111202	0.911456	0.989889		0	0	0	0	0	0		0	0	0	0	0	0
chr6-tr019	Ala(AGC)	3.53465	-2.16584	1.79414	-1.20717	0.227365	0.962504		0	0	0	0	0	0		3.53465	-2.16584	1.79414	-1.20717	0.227365	0.962504		0	0	0	0	0	0		5.26861	-2.06292	1.42522	-1.44745	0.147772	0.789294
chr6-tr0134	Val(CAC)	3.38207	-0.308148	1.80124	-0.171076	0.864164	0.989889		0	0	0	0	0	0		3.38207	-0.308148	1.80124	-0.171076	0.864164	0.989889		0	0	0	0	0	0		0	0	0	0	0	0
chr6-tr088	Ala(AGC)	3.24009	-2.04894	1.78901	-1.14529	0.252089	0.962504		0	0	0	0	0	0		3.24009	-2.04894	1.78901	-1.14529	0.252089	0.962504		0	0	0	0	0	0		5.26861	-2.06292	1.42522	-1.44745	0.147772	0.789294
chr6-tr089	Ala(AGC)	3.24009	-2.04894	1.78901	-1.14529	0.252089	0.962504		0	0	0	0	0	0		3.24009	-2.04894	1.78901	-1.14529	0.252089	0.962504		0	0	0	0	0	0		5.26861	-2.06292	1.42522	-1.44745	0.147772	0.789294
chr6-tr0103	Asp(ATC)	3.09505	0.297028	1.79909	0.165099	0.868866	0.989889		0	0	0	0	0	0		3.09505	0.297028	1.79909	0.165099	0.868866	0.989889		0	0	0	0	0	0		0	0	0	0	0	0
chr1-tr023	Gln(CTG)	2.99597	0.600858	1.79994	0.333822	0.738514	0.967655		0	0	0	0	0	0		2.99597	0.600858	1.79994	0.333822	0.738514	0.967655		0	0	0	0	0	0		0.824102	0.854308	1.26024	0.677893	0.49784	0.789294
chr7-tr014	Cys(GCA)	2.99597	0.600858	1.79994	0.333822	0.738514	0.967655		0	0	0	0	0	0		2.99597	0.600858	1.79994	0.333822	0.738514	0.967655		0	0	0	0	0	0		0.542796	-0.76547	1.2486	-0.613061	0.539836	0.789294
chr8-tr01	Glu(CTC)	2.84628	-1.83381	1.77489	-1.03319	0.301515	0.962504		0	0	0	0	0	0		2.84628	-1.83381	1.77489	-1.03319	0.301515	0.962504		0	0	0	0	0	0		0	0	0	0	0	0
chr1-tr059	Leu(CAA)	2.60136	-2.02982	1.79636	-1.12996	0.258493	0.962504		0	0	0	0	0	0		2.60136	-2.02982	1.79636	-1.12996	0.258493	0.962504		0	0	0	0	0	0		0.412051	0.546475	1.25126	0.436741	0.662299	0.789294
chr5-tr016	Thr(TGT)	2.4679	0.379622	1.79137	0.211917	0.832172	0.989828		0	0	0	0	0	0		2.4679	0.379622	1.79137	0.211917	0.832172	0.989828		0	0	0	0	0	0		0.542796	-0.76547	1.2486	-0.613061	0.539836	0.789294
chr14-tr010	Ala(AGC)	2.35643	-1.63814	1.75597	-0.932893	0.350875	0.962504		0	0	0	0	0	0		2.35643	-1.63814	1.75597	-0.932893	0.350875	0.962504		0	0	0	0	0	0		0	0	0	0	0	0
chr7-tr011	Cys(GCA)	2.11231	1.62932	1.73893	0.936971	0.348773	0.962504		0	0	0	0	0	0		2.11231	1.62932	1.73893	0.936971	0.348773	0.962504		0	0	0	0	0	0		0.542796	-0.76547	1.2486	-0.613061	0.539836	0.789294
chr1-tr0114	Asn(GTT)	1.71769	-1.45522	1.75079	-0.83118	0.405872	0.962504		0	0	0	0	0	0		1.71769	-1.45522	1.75079	-0.83118	0.405872	0.962504		0	0	0	0	0	0		0	0	0	0	0	0
chr6-tr0104	Phe(GAA)	1.47277	-1.32349	1.73163	-0.764304	0.444686	0.962504		0	0	0	0	0	0		1.47277	-1.32349	1.73163	-0.764304	0.444686	0.962504		0	0	0	0	0	0		0	0	0	0	0	0
chr7-tr020	Cys(GCA)	1.32019	1.39691	1.72783	0.808476	0.418817	0.962504		0	0	0	0	0	0		1.32019	1.39691	1.72783	0.808476	0.418817	0.962504		0	0	0	0	0	0		0.542796	-0.76547	1.2486	-0.613061	0.539836	0.789294
chr11-tr09	Tyr(ATA)	1.11719	-0.0461029	1.73243	-0.0266117	0.978769	0.997148		0	0	0	0	0	0		1.11719	-0.0461029	1.73243	-0.0266117	0.978769	0.997148		0	0	0	0	0	0		0	0	0	0	0	0
chr7-tr06	Tyr(GTA)	1.11719	-0.0461029	1.73243	-0.0266117	0.978769	0.997148		0	0	0	0	0	0		1.11719	-0.0461029	1.73243	-0.0266117	0.978769	0.997148		0	0	0	0	0	0		0	0	0	0	0	0
chr7-tr010	Cys(GCA)	1.08667	0.50768	1.7306	0.293355	0.769251	0.970316		0	0	0	0	0	0		1.08667	0.50768	1.7306	0.293355	0.769251	0.970316		0	0	0	0	0	0		1.08559	-0.994454	1.26534	-0.78592	0.431915	0.789294
chr7-tr017	Cys(GCA)	1.08667	0.50768	1.7306	0.293355	0.769251	0.970316		0	0	0	0	0	0		1.08667	0.50768	1.7306	0.293355	0.769251	0.970316		0	0	0	0	0	0		0	0	0	0	0	0
chr9-tr010	Tyr(GTA)	1.05616	1.2974	1.72528	0.751991	0.452056	0.962504		0	0	0	0	0	0		1.05616	1.2974	1.72528	0.751991	0.452056	0.962504		0	0	0	0	0	0		0	0	0	0	0	0
chr1-tr0103	Asn(GTT)	0.883662	-1.09731	1.7267	-0.635491	0.525108	0.962504		0	0	0	0	0	0		0.883662	-1.09731	1.7267	-0.635491	0.525108	0.962504		0	0	0	0	0	0		0	0	0	0	0	0
chr1-tr0118	Thr(CGT)	0.883662	-1.09731	1.7267	-0.635491	0.525108	0.962504		0	0	0	0	0	0		0.883662	-1.09731	1.7267	-0.635491	0.525108	0.962504		0	0	0	0	0	0		2.71398	-1.23636	1.32508	-0.933043	0.350798	0.789294
chr17-tr029	Cys(GCA)	0.792117	1.16952	1.72137	0.67941	0.496878	0.962504		0	0	0	0	0	0		0.792117	1.16952	1.72137	0.67941	0.496878	0.962504		0	0	0	0	0	0		0	0	0	0	0	0
chr6-tr087	Phe(GAA)	0.792117	1.16952	1.72137	0.67941	0.496878	0.962504		0	0	0	0	0	0		0.792117	1.16952	1.72137	0.67941	0.496878	0.962504		0	0	0	0	0	0		0	0	0	0	0	0
chr7-tr022	Cys(GCA)	0.792117	1.16952	1.72137	0.67941	0.496878	0.962504		0	0	0	0	0	0		0.792117	1.16952	1.72137	0.67941	0.496878	0.962504		0	0	0	0	0	0		0	0	0	0	0	0
chr7-tr023	Cys(GCA)	0.792117	1.16952	1.72137	0.67941	0.496878	0.962504		0	0	0	0	0	0		0.792117	1.16952	1.72137	0.67941	0.496878	0.962504		0	0	0	0	0	0		1.08559	-0.994454	1.26534	-0.78592	0.431915	0.789294
chr1-tr013	Asn(GTT)	0.589108	-0.918849	1.72132	-0.533806	0.593476	0.962504		0	0	0	0	0	0		0.589108	-0.918849	1.72132	-0.533806	0.593476	0.962504		0	0	0	0	0	0		0	0	0	0	0	0
chr6-tr025	Ala(AGC)	0.589108	-0.918849	1.72132	-0.533806	0.593476	0.962504		0	0	0	0	0	0		0.589108	-0.918849	1.72132	-0.533806	0.593476	0.962504		0	0	0	0	0	0		0	0	0	0	0	0
chr7-tr012	Tyr(GTA)	0.528078	1.01907	1.71859	0.592972	0.5532	0.962504		0	0	0	0	0	0		0.528078	1.01907	1.71859	0.592972	0.5532	0.962504		0	0	0	0	0	0		0	0	0	0	0	0
chr17-tr022	Thr(AGT)	0.294554	-0.666064	1.71508	-0.388357	0.697752	0.962504		0	0	0	0	0	0		0.294554	-0.666064	1.71508	-0.388357	0.697752	0.962504		0	0	0	0	0	0		0	0	0	0	0	0
chr1-tr088	Asn(GTT)	0.294554	-0.666064	1.71508	-0.388357	0.697752	0.962504		0	0	0	0	0	0		0.294554	-0.666064	1.71508	-0.388357	0.697752	0.962504		0	0	0	0	0	0		0	0	0	0	0	0
chr6-tr018	Ala(AGC)	0.294554	-0.666064	1.71508	-0.388357	0.697752	0.962504		0	0	0	0	0	0		0.294554	-0.666064	1.71508	-0.388357	0.697752	0.962504		0	0	0	0	0	0		0	0	0	0	0	0
chr6-tr020	Ala(AGC)	0.294554	-0.666064	1.71508	-0.388357	0.697752	0.962504		0	0	0	0	0	0		0.294554	-0.666064	1.71508	-0.388357	0.697752	0.962504		0	0	0	0	0	0		0	0	0	0	0	0
chr6-tr053	Lys(TTT)	0.294554	-0.666064	1.71508	-0.388357	0.697752	0.962504		0	0	0	0	0	0		0.294554	-0.666064	1.71508	-0.388357	0.697752	0.962504		0	0	0	0	0	0		0	0	0	0	0	0
chr6-tr085	Val(TAC)	0.294554	-0.666064	1.71508	-0.388357	0.697752	0.962504		0	0	0	0	0	0		0.294554	-0.666064	1.71508	-0.388357	0.697752	0.962504		0	0	0	0	0	0		0	0	0	0	0	0
chr1-tr026	Asn(GTT)	0.264039	0.763403	1.71405	0.44538	0.656045	0.962504		0	0	0	0	0	0		0.264039	0.763403	1.71405	0.44538	0.656045	0.962504		0	0	0	0	0	0		0.412051	0.546475	1.25126	0.436741	0.662299	0.789294
chr10-tr01	Pro(GGG)	0	0	0	0	0	0		0	0	0	0	0	0		0	0	0	0	0	0		0	0	0	0	0	0		0	0	0	0	0	0
chr11-tr010	Ser(AGA)	0	0	0	0	0	0		0	0	0	0	0	0		0	0	0	0	0	0		0	0	0	0	0	0		0	0	0	0	0	0
chr11-tr012	Leu(TAA)	0	0	0	0	0	0		0	0	0	0	0	0		0	0	0	0	0	0		0	0	0	0	0	0		0	0	0	0	0	0
chr12-tr01	Lys(TTT)	0	0	0	0	0	0		0	0	0	0	0	0		0	0	0	0	0	0		0	0	0	0	0	0		0	0	0	0	0	0
chr12-tr07	Asp(GTC)	0	0	0	0	0	0		0	0	0	0	0	0		0	0	0	0	0	0		0	0	0	0	0	0		0	0	0	0	0	0
chr14-tr015	Glu(TTC)	0	0	0	0	0	0		0	0	0	0	0	0		0	0	0	0	0	0		0	0	0	0	0	0		0	0	0	0	0	0
chr16-tr015	Gln(TTG)	0	0	0	0	0	0		0	0	0	0	0	0		0	0	0	0	0	0		0	0	0	0	0	0		0	0	0	0	0	0
chr16-tr06	Lys(CTT)	0	0	0	0	0	0		0	0	0	0	0	0		0	0	0	0	0	0		0	0	0	0	0	0		0	0	0	0	0	0
chr17-tr020	Cys(GCA)	0	0	0	0	0	0		0	0	0	0	0	0		0	0	0	0	0	0		0	0	0	0	0	0		0	0	0	0	0	0
chr17-tr023	SeC(TCA)	0	0	0	0	0	0		0	0	0	0	0	0		0	0	0	0	0	0		0	0	0	0	0	0		0	0	0	0	0	0
chr17-tr033	Tyr(GTA)	0	0	0	0	0	0		0	0	0	0	0	0		0	0	0	0	0	0		0	0	0	0	0	0		0	0	0	0	0	0
chr19-tr012	Leu(CAA)	0	0	0	0	0	0		0	0	0	0	0	0		0	0	0	0	0	0		0	0	0	0	0	0		0	0	0	0	0	0
chr19-tr03	Ala(GGC)	0	0	0	0	0	0		0	0	0	0	0	0		0	0	0	0	0	0		0	0	0	0	0	0		0	0	0	0	0	0
chr19-tr06	Lys(CTT)	0	0	0	0	0	0		0	0	0	0	0	0		0	0	0	0	0	0		0	0	0	0	0	0		0	0	0	0	0	0
chr1-tr01	Leu(CAA)	0	0	0	0	0	0		0	0	0	0	0	0		0	0	0	0	0	0		0	0	0	0	0	0		0	0	0	0	0	0
chr1-tr0119	Val(CAC)	0	0	0	0	0	0		0	0	0	0	0	0		0	0	0	0	0	0		0	0	0	0	0	0		0	0	0	0	0	0
chr1-tr0124	Asn(GTT)	0	0	0	0	0	0		0	0	0	0	0	0		0	0	0	0	0	0		0	0	0	0	0	0		0	0	0	0	0	0
chr1-tr014	Asn(GTT)	0	0	0	0	0	0		0	0	0	0	0	0		0	0	0	0	0	0		0	0	0	0	0	0		0	0	0	0	0	0
chr1-tr06	Asn(GTT)	0	0	0	0	0	0		0	0	0	0	0	0		0	0	0	0	0	0		0	0	0	0	0	0		0	0	0	0	0	0
chr1-tr08	Lys(CTT)	0	0	0	0	0	0		0	0	0	0	0	0		0	0	0	0	0	0		0	0	0	0	0	0		0	0	0	0	0	0
chr1-tr080	Ala(AGC)	0	0	0	0	0	0		0	0	0	0	0	0		0	0	0	0	0	0		0	0	0	0	0	0		0	0	0	0	0	0
chr2-tr013	Tyr(ATA)	0	0	0	0	0	0		0	0	0	0	0	0		0	0	0	0	0	0		0	0	0	0	0	0		0	0	0	0	0	0
chr2-tr019	Ser(TGA)	0	0	0	0	0	0		0	0	0	0	0	0		0	0	0	0	0	0		0	0	0	0	0	0		0	0	0	0	0	0
chr2-tr022	Ser(GGA)	0	0	0	0	0	0		0	0	0	0	0	0		0	0	0	0	0	0		0	0	0	0	0	0		0	0	0	0	0	0
chr2-tr024	Gln(TTG)	0	0	0	0	0	0		0	0	0	0	0	0		0	0	0	0	0	0		0	0	0	0	0	0		0	0	0	0	0	0
chr2-tr06	Val(TAC)	0	0	0	0	0	0		0	0	0	0	0	0		0	0	0	0	0	0		0	0	0	0	0	0		0	0	0	0	0	0
chr3-tr02	Lys(TTT)	0	0	0	0	0	0		0	0	0	0	0	0		0	0	0	0	0	0		0	0	0	0	0	0		0	0	0	0	0	0
chr3-tr04	Asp(GTC)	0	0	0	0	0	0		0	0	0	0	0	0		0	0	0	0	0	0		0	0	0	0	0	0		0	0	0	0	0	0
chr4-tr01	Tyr(GTA)	0	0	0	0	0	0		0	0	0	0	0	0		0	0	0	0	0	0		0	0	0	0	0	0		0	0	0	0	0	0
chr4-tr02	Leu(TAA)	0	0	0	0	0	0		0	0	0	0	0	0		0	0	0	0	0	0		0	0	0	0	0	0		0	0	0	0	0	0
chr5-tr025	Lys(CTT)	0	0	0	0	0	0		0	0	0	0	0	0		0	0	0	0	0	0		0	0	0	0	0	0		0	0	0	0	0	0
chr6-tr0113	Phe(GAA)	0	0	0	0	0	0		0	0	0	0	0	0		0	0	0	0	0	0		0	0	0	0	0	0		0	0	0	0	0	0
chr6-tr023	Ala(AGC)	0	0	0	0	0	0		0	0	0	0	0	0		0	0	0	0	0	0		0	0	0	0	0	0		0	0	0	0	0	0
chr6-tr031	Val(CAC)	0	0	0	0	0	0		0	0	0	0	0	0		0	0	0	0	0	0		0	0	0	0	0	0		0	0	0	0	0	0
chr6-tr038	Ile(AAT)	0	0	0	0	0	0		0	0	0	0	0	0		0	0	0	0	0	0		0	0	0	0	0	0		0	0	0	0	0	0
chr6-tr054	Thr(CGT)	0	0	0	0	0	0		0	0	0	0	0	0		0	0	0	0	0	0		0	0	0	0	0	0		0	0	0	0	0	0
chr6-tr056	Phe(GAA)	0	0	0	0	0	0		0	0	0	0	0	0		0	0	0	0	0	0		0	0	0	0	0	0		0	0	0	0	0	0
chr6-tr080	Gly(GCC)	0	0	0	0	0	0		0	0	0	0	0	0		0	0	0	0	0	0		0	0	0	0	0	0		0	0	0	0	0	0
chr6-tr084	Val(AAC)	0	0	0	0	0	0		0	0	0	0	0	0		0	0	0	0	0	0		0	0	0	0	0	0		0	0	0	0	0	0
chr6-tr093	Ala(AGC)	0	0	0	0	0	0		0	0	0	0	0	0		0	0	0	0	0	0		0	0	0	0	0	0		0	0	0	0	0	0
chr6-tr094	Ala(AGC)	0	0	0	0	0	0		0	0	0	0	0	0		0	0	0	0	0	0		0	0	0	0	0	0		0	0	0	0	0	0
chr7-tr028	Tyr(GTA)	0	0	0	0	0	0		0	0	0	0	0	0		0	0	0	0	0	0		0	0	0	0	0	0		0	0	0	0	0	0
chr8-tr011	Tyr(GTA)	0	0	0	0	0	0		0	0	0	0	0	0		0	0	0	0	0	0		0	0	0	0	0	0		0	0	0	0	0	0
chr8-tr05	Val(GAC)	0	0	0	0	0	0		0	0	0	0	0	0		0	0	0	0	0	0		0	0	0	0	0	0		0	0	0	0	0	0
chr9-tr01	Met(CAT)	0	0	0	0	0	0		0	0	0	0	0	0		0	0	0	0	0	0		0	0	0	0	0	0		0	0	0	0	0	0
chr9-tr03	Leu(CAG)	0	0	0	0	0	0		0	0	0	0	0	0		0	0	0	0	0	0		0	0	0	0	0	0		2.17119	-1.06224	1.2821	-0.828512	0.407381	0.789294
chrX-tr02	Leu(TAA)	0	0	0	0	0	0		0	0	0	0	0	0		0	0	0	0	0	0		0	0	0	0	0	0		0	0	0	0	0	0
