# Supplementary material for: Oxidative Stress Triggers Selective tRNA Retrograde Transport in Human Cells during the Integrated Stress Response
Source: Cell Rep. 2019 Mar 19;26(12):3416–3428.e5. doi: 10.1016/j.celrep.2019.02.077 (PMC6426654; doi:10.1016/j.celrep.2019.02.077)
Supplement: Table S4. Heatmap of the tRNA Distribution in Nuclear and Cytoplasmic Fractions upon Treatment with 5 mM H2O2, Subdivided into Intact and Truncated tRNAs, Related to Figure 4C [file mmc4.xlsx]

## Sheet: Sheet1
Table S4. Heatmap of the tRNA distribution in nuclear and cytoplasmic fractions upon treatment with 5mM H2O2 subdivided into intact and truncated tRNAs
	ENST	Gene	intact tRNAs (LogFC)		defective tRNAs (LogFC)
			nucleus	cytosol	nucleus	cytosol		The Log2 fold change (LogFC) for treated versus untreated samples of every tRNA iso-acceptor and corresponding genes is indicated.
	cca_chr12-tr05	Asp(GTC)	-2.64588	-0.358916	-1.30986	-0.188218
	cca_chr6-tr0147	Gln(CTG)	-2.43875	-0.465335	-1.50261	-0.0870489
	cca_chr9-tr06	Arg(TCT)	-2.77192	-0.0896338	-1.34918	-0.0485668
	cca_chr6-tr0132	Gln(CTG)	-2.76884	-0.225506	-2.05552	0.117683
	cca_chr6-tr01	Gln(CTG)	-2.42256	-0.123582	-1.83608	-0.200902
	cca_chr2-tr018	Glu(TTC)	-2.09952	-0.0177117	-1.74736	-0.222114
	cca_chr6-tr0131	Gln(TTG)	-2.27186	0.197772	-1.86096	0.0536072
	cca_chr17-tr014	Gln(TTG)	-2.02175	-0.166476	-1.82616	0.0811916
	cca_chr1-tr061	Gly(GCC)	-2.20003	-0.82553	-1.46335	0.242981
	cca_chr1-tr034	Gly(GCC)	-2.16012	-0.869103	-1.4239	0.403362
	cca_chr17-tr021	Arg(CCG)	-2.78894	-0.410488	-1.07762	-0.536763
	cca_chr1-tr010	Arg(TCT)	-2.94301	-0.286024	-0.905948	-0.432015
	cca_chr1-tr043	Gly(TCC)	-3.01596	0.0133655	-1.24567	-0.481212
	cca_chr10-tr02	Ser(TGA)	-2.63711	0.102496	-1.20041	-0.751096
	cca_chr19-tr02	Gly(TCC)	-2.85964	0.137265	-0.595902	-0.419997
	cca_chr6-tr0164	Ile(AAT)	-2.72128	0.324256	-0.304537	-0.139638
	cca_chr6-tr0126	Thr(CGT)	-2.5483	0.539281	-0.532169	0.237763
	cca_chr6-tr072	Arg(CCG)	-3.03152	-0.31174	-0.895815	0.0735078
	cca_chr2-tr025	Gly(CCC)	-3.08303	0.136772	-0.876905	0.432243
	cca_chr1-tr029	Gln(CTG)	-3.41119	0.271162	-1.58778	0.591198
	cca_chr1-tr018	His(GTG)	-1.95538	-0.516242	-1.27604	-0.965248
	cca_chr1-tr077	Glu(TTC)	-1.648	-0.589408	-1.17282	-0.783718
	cca_chr11-tr013	Pro(TGG)	-1.41435	-0.331183	-0.849037	-1.31053
	cca_chr1-tr097	Asn(GTT)	-2.18954	-0.461638	-0.730717	-1.36263
	cca_chr16-tr012	Pro(AGG)	-2.05472	-0.129154	-0.892462	-0.969713
	cca_chr16-tr018	Leu(CAG)	-2.19567	-0.113893	-1.36122	-0.0904132
	cca_chr17-tr09	Gly(TCC)	-1.86114	0.00706623	-1.14551	-0.291153
	cca_chr5-tr017	Pro(TGG)	-2.03304	-0.366079	-1.4243	-0.546014
	cca_chr12-tr02	Ser(CGA)	-1.35792	0.0647003	-1.61737	-0.508679
	cca_chr5-tr010	Leu(AAG)	-1.73414	-0.753229	-2.40234	-0.896175
	cca_chr6-tr042	Gln(CTG)	-5.1243	0.362878	-1.85001	-0.0425468
	cca_chr6-tr0135	Leu(TAA)	-2.36776	-0.483669	0.987203	-1.04134
	cca_chr1-tr044	Asn(GTT)	-1.80562	-0.3671	1.06484	-1.66855
	cca_chr16-tr03	Arg(CCT)	-2.20394	-0.0437427	1.10958	-0.427782
	cca_chr1-tr093	Asn(GTT)	-1.84528	-0.298232	1.60669	-0.516631
	cca_chr17-tr019	Arg(CCT)	-2.85828	-0.375199	1.69271	-0.863399
	cca_chr19-tr09	SeC(TCA)	-2.75568	0.600858	2.13038	-0.875967
	cca_chr16-tr011	Lys(CTT)	-2.01522	0.21112	0.239284	-0.732634
	cca_chr1-tr0109	Lys(CTT)	-1.99941	0.374651	0.208415	-0.68524
	cca_chr14-tr014	Lys(CTT)	-1.9444	0.277948	0.37734	-0.642475
	cca_chr16-tr022	Met(CAT)	-2.39487	0.778102	0.574038	-1.23116
	cca_chr6-tr0167	Ala(AGC)	-2.96543	1.35233	0.631064	-0.126877
	cca_chr14-tr03	Pro(TGG)	-3.95907	-0.101894	-0.495126	-0.872725
	cca_chr17-tr03	Arg(TCT)	-3.91114	-0.129651	-0.486857	-0.222676
	cca_chr6-tr0124	Ser(GCT)	-3.28516	-0.233798	-0.0932684	-1.02435
	cca_chr8-tr08	Met(CAT)	-2.98999	-1.05871	-0.222743	-1.84042
	cca_chr1-tr062	Asp(GTC)	-2.1106	-0.492478	-0.427869	-0.428949
	cca_chr10-tr07	Val(TAC)	-1.98034	-0.199498	-0.249022	-0.386735
	cca_chr5-tr011	Ala(TGC)	-1.85295	-0.474384	-0.315755	-0.727604
	cca_chr6-tr051	Ser(TGA)	-2.44187	-0.38438	-0.0822827	-0.527545
	cca_chr7-tr05	Arg(CCT)	-2.14843	-0.246593	0.273656	-0.647587
	cca_chr16-tr016	Thr(CGT)	-1.68596	-0.163757	0.00288395	-0.374209
	cca_chr1-tr031	Met(CAT)	-1.75962	-0.160297	0.172713	0.148007
	cca_chr13-tr02	Glu(TTC)	-1.75842	0.249911	-0.692277	-0.768513
	cca_chr19-tr013	Val(CAC)	-1.70034	0.0658208	-0.823055	-0.457678
	cca_chr12-tr06	Trp(CCA)	-2.11294	0.448908	-0.377887	-0.843942
	cca_chr17-tr010	Trp(CCA)	-1.95932	0.658118	-0.571631	-0.351766
	cca_chr17-tr027	Cys(GCA)	-1.86179	0.503458	-0.321311	0.0321512
	cca_chr1-tr054	Leu(CAA)	-1.05929	-0.384823	0.132096	-0.640254
	cca_chr6-tr073	Leu(CAA)	-0.858887	-0.449398	0.116952	-0.331139
	cca_chr6-tr068	Thr(AGT)	-0.99925	-0.0356794	0.322904	-0.705356
	cca_chr1-tr089	Val(CAC)	-0.97188	-0.100254	0.334416	-0.430972
	cca_chr11-tr06	Ser(GCT)	-1.11811	-0.511456	-0.0748659	-1.10977
	cca_chr6-tr043	Ser(GCT)	-0.965945	-0.703727	0.110543	-0.89808
	cca_chr6-tr0122	Thr(CGT)	-0.994454	0.087388	-0.460086	-0.440488
	cca_chr6-tr0153	Val(CAC)	-0.871937	-0.183111	-0.178323	-0.558786
	cca_chr6-tr0140	Val(AAC)	-0.551956	-0.131043	-0.289567	-0.368198
	cca_chr6-tr040	Val(TAC)	-0.544259	0.19159	-0.187253	-0.244196
	cca_chr14-tr02	Leu(TAG)	-1.06147	-0.0227695	-0.875827	-0.745982
	cca_chr14-tr04	Thr(TGT)	-0.76547	0.141238	-0.478091	-0.873268
	cca_chr14-tr022	Thr(TGT)	-1.33608	-0.0397264	-0.0904754	-1.07221
	cca_chr1-tr07	Asn(GTT)	-0.994454	-0.0621904	0.041625	-1.22961
	cca_chr1-tr051	Thr(TGT)	-0.864689	0.101407	-0.217439	-1.58436
	cca_chr17-tr017	Arg(TCG)	-0.623951	-0.682792	-0.93719	-0.510627
	cca_chr6-tr029	Pro(CGG)	-0.56809	-1.03431	-0.636214	-0.514097
	cca_chr17-tr042	Leu(TAG)	-0.849766	-0.502127	-0.588641	-0.74047
	cca_chr6-tr063	Gln(TTG)	-0.994454	-0.49017	-0.883013	-0.21241
	cca_chr4-tr03	Cys(GCA)	-0.628688	-0.918564	-0.174741	-0.334739
	cca_chr6-tr0173	Ser(TGA)	-0.672335	-0.592471	-0.175348	-0.236844
	cca_chr16-tr027	Leu(TAG)	-1.15041	-0.916322	-0.855654	-0.417975
	cca_chr1-tr04	Gly(CCC)	-1.04252	-0.83553	-0.870888	-0.195982
	cca_chr17-tr012	Thr(CGT)	-1.09437	-0.938949	-0.613108	-0.518383
	cca_chr6-tr0149	Ser(TGA)	-1.31699	-1.31789	-0.78787	-0.24637
	cca_chr1-tr064	Glu(CTC)	-1.95064	-1.17975	-0.0634454	-0.723206
	cca_chr12-tr08	Ala(TGC)	-1.93022	-1.17247	-0.0168887	-0.15885
	cca_chr11-tr018	Val(TAC)	-1.41149	0.122956	-0.861315	-0.202005
	cca_chr11-tr019	Val(TAC)	-1.18073	0.102545	-0.740139	-0.142528
	cca_chr5-tr018	Val(AAC)	-1.28052	-0.151664	-1.0926	-0.314169
	cca_chr11-tr04	Leu(TAA)	-1.36219	-0.0633408	-0.964884	0.337779
	cca_chr6-tr065	Ala(TGC)	-0.76547	0.184277	-0.571665	0.130383
	cca_chr6-tr010	Ala(CGC)	-0.76547	0.337882	-0.634929	0.141592
	cca_chr15-tr03	Cys(GCA)	-1.43577	0.192227	-0.367586	0.0379254
	cca_chr1-tr017	Gln(CTG)	-1.66771	-0.0200726	-0.351444	0.622484
	cca_chr6-tr06	Arg(ACG)	-0.76547	-0.0168246	-1.06224	-0.278157
	cca_chr1-tr078	Val(CAC)	-0.805832	0.161558	-0.927328	-0.188451
	cca_chr1-tr033	Leu(CAG)	-0.78388	0.491184	-1.46076	-0.230075
	cca_chr3-tr03	Val(AAC)	-0.794737	0.648074	-1.05465	-0.141243
	cca_chr19-tr07	Lys(CTT)	0	0	-0.985584	-0.502968
	cca_chr1-tr0117	Lys(CTT)	0	0	-0.994454	-0.481169
	cca_chr6-tr0138	Ser(CGA)	-0.0205042	0.141457	-1.23406	-0.493705
	cca_chr15-tr04	Arg(TCG)	0	0	-1.12799	-0.15611
	cca_chr6-tr082	Gln(TTG)	0	0.602774	-0.91726	-0.451626
	cca_chr2-tr02	Tyr(GTA)	0	0	-1.77805	-0.78626
	cca_chr1-tr048	Pro(CGG)	0	-0.25819	-1.46304	-0.439873
	cca_chr6-tr015	Tyr(GTA)	0	0	-1.28944	-0.878499
	cca_chr1-tr042	Gly(GCC)	0	0	-0.994454	-0.994565
	cca_chr16-tr019	Gly(GCC)	0	0	-1.72203	0.334533
	cca_chr16-tr025	Gly(GCC)	0	0	-1.51104	0.321558
	cca_chr1-tr058	Pro(AGG)	0.546475	0	-1.47479	-0.481199
	cca_chr6-tr0145	Asp(GTC)	0.546475	0.0214632	-1.70874	0.00792673
	cca_chr6-tr081	Leu(TAA)	0.843756	-0.124785	-0.780769	0.0682523
	cca_chr1-tr096	His(GTG)	0	1.17291	-1.50156	-1.29886
	cca_chr14-tr021	Thr(TGT)	-0.312816	0.711406	-0.369878	-0.875563
	cca_chr6-tr0148	Ser(AGA)	0	0.763403	-0.0686268	-0.847373
	cca_chr11-tr011	Lys(TTT)	-0.235674	0.841026	-0.228433	-0.274457
	cca_chr6-tr058	Ile(AAT)	0	1.2974	-0.23297	-0.332152
	cca_chr8-tr02	Tyr(GTA)	0	0	-0.650744	-1.13697
	cca_chr6-tr096	Phe(GAA)	0	-0.263281	-0.360988	-1.0678
	cca_chr17-tr07	Thr(AGT)	0	0	-0.235337	-1.3814
	cca_chr17-tr040	Thr(AGT)	0	0	-0.162903	-1.37969
	cca_chr6-tr062	Ile(TAT)	1.29699	0.10577	0.128942	-1.04094
	cca_chr17-tr039	Trp(CCA)	0	0	-0.70533	-0.41796
	cca_chr5-tr06	Leu(AAG)	0	0	-0.623992	-0.321437
	cca_chr7-tr03	Trp(CCA)	0	0	-0.443438	-0.301284
	cca_chr6-tr0121	Ala(AGC)	0.133274	-0.253501	-0.460663	-0.513084
	cca_chr6-tr0136	Thr(AGT)	0	0	-0.365812	-0.619874
	cca_chr6-tr077	Leu(AAG)	0	0	-0.17516	-0.592821
	cca_chr1-tr049	Lys(TTT)	0.271501	0.228365	-0.163356	-0.547277
	cca_chr6-tr05	Ser(AGA)	0	0	-0.201198	-0.322396
	cca_chr6-tr078	Ile(AAT)	0	0	-0.0629133	-0.229443
	cca_chr1-tr082	Val(CAC)	0	0	-0.204671	-0.0387476
	cca_chr1-tr075	Gly(TCC)	0	0	0.0798523	0.0216026
	cca_chr6-tr0137	Val(AAC)	0	0	0.0788808	0.072493
	cca_chr16-tr023	Lys(TTT)	0.109756	0.152291	0.257846	-0.0150857
	cca_chr1-tr083	Gly(CCC)	0	0	-0.78809	0.0162876
	cca_chr5-tr024	Asp(GTC)	0	0	-0.899404	0.205916
	cca_chr16-tr031	Lys(CTT)	0	-0.666064	-0.455126	0.130589
	cca_chr6-tr034	Ser(CGA)	0	-0.489824	-0.219693	0.35555
	cca_chr6-tr014	Tyr(GTA)	0	0	-0.293814	0.409091
	cca_chr6-tr0105	Ala(TGC)	-0.307932	0.267079	-0.00770831	0.438819
	cca_chr22-tr01	SeC(TCA)	0	0	0.222768	0.658475
	cca_chr9-tr05	Arg(TCG)	0	0	0	0.702865
	cca_chr18-tr01	Lys(CTT)	0	0	0.00689443	0.776704
	cca_chr6-tr0169	Trp(CCA)	0	-1.63814	-0.566108	-0.383248
	cca_chr6-tr0120	Ala(CGC)	-0.0596461	-1.31477	-0.206269	-0.685904
	cca_chr6-tr03	Arg(TCG)	0.595253	-1.65937	-0.103971	-0.423221
	cca_chr6-tr04	Arg(TCG)	0.41629	-1.14583	0.0356088	-0.517122
	cca_chr6-tr0154	Ile(AAT)	0	-0.918849	-0.179148	-0.355239
	cca_chr6-tr0128	Thr(TGT)	-0.00748636	-0.507885	-0.129938	-0.279626
	cca_chr17-tr041	Ser(CGA)	0.14927	-0.67296	-0.61723	-0.391102
	cca_chr6-tr0125	Arg(TCG)	0.364346	-0.595859	0.167201	-0.591771
	cca_chr6-tr026	Met(CAT)	-0.544847	-1.08382	0.860286	-1.15927
	cca_chr1-tr055	Glu(CTC)	-0.362502	-1.28365	1.0244	-1.24921
	cca_chr11-tr015	Phe(GAA)	0	-1.22455	0.880187	-0.968696
	cca_chr6-tr061	Ser(GCT)	-0.371096	-0.465891	0.578748	-0.702489
	cca_chr1-tr05	Glu(TTC)	0	-0.71772	0.489005	-0.620199
	cca_chr6-tr074	Met(CAT)	-0.398616	-0.0648958	0.563702	-1.26465
	cca_chr13-tr03	Glu(CTC)	0	0	0.595253	-1.37012
	cca_chr6-tr0176	Ser(GCT)	0	0	0.83796	-1.71961
	cca_chr2-tr05	Ile(TAT)	0.179994	-0.177071	1.21456	-1.68031
	cca_chr6-tr059	Thr(AGT)	-0.932123	-0.305198	1.21805	-0.865904
	cca_chr17-tr016	Arg(CCT)	-1.22892	-0.309114	1.5986	-0.783752
	cca_chr19-tr011	Ile(TAT)	-0.67603	-0.249831	1.24407	-1.31858
	cca_chr6-tr030	Ser(GCT)	0	0	1.03675	-0.822126
	cca_chr6-tr0142	Leu(CAA)	-0.160563	-0.0952493	1.11369	-0.215245
	cca_chr1-tr086	Glu(TTC)	0	0	1.14792	-0.386087
	cca_chr6-tr052	Arg(TCT)	0	0	1.67555	-0.996549
	cca_chr6-tr017	Tyr(GTA)	0	0	1.81482	-0.661779
	cca_chr6-tr0114	Ala(TGC)	-1.43577	1.48765	0.700506	1.01637
	cca_chr6-tr011	Ile(AAT)	-0.76547	1.63961	0.612189	-0.204372
	cca_chr6-tr033	Thr(AGT)	-0.76547	1.76953	-0.327599	-0.611102
	cca_chr11-tr05	Lys(TTT)	-0.335215	2.34803	0.0142542	-0.373812
	cca_chr6-tr0150	Lys(TTT)	-0.527472	1.41264	-0.0065367	0.429163
	cca_chr6-tr050	Ser(AGA)	0	0.862277	0.280065	0.0354438
	cca_chr1-tr0127	Tyr(GTA)	0	1.16952	0.383901	0.61279
	cca_chr6-tr0118	Ala(CGC)	0	0	-0.405447	2.1457
	cca_chr6-tr070	Lys(TTT)	0	0	2.27406	1.452
	cca_chr14-tr018	Tyr(GTA)	0	0	2.08496	2.44284
	cca_chr6-tr0111	Ala(TGC)	-1.07782	-0.506847	0.0630316	0.303186
	cca_chr6-tr069	Ala(CGC)	-0.76547	-0.22205	0.437333	0.0017951
	cca_chr6-tr0141	Leu(CAA)	-1.13324	-1.06919	0.900653	-0.320816
	cca_chr6-tr057	Ile(AAT)	-1.12177	-0.0567069	0.939739	-0.586201
	cca_chr6-tr0106	Ala(AGC)	-1.03787	0.437499	0.546475	-0.676702
	cca_chr6-tr027	Ile(AAT)	-0.76547	0.582895	1.06447	-0.530428
	cca_chr6-tr0144	Lys(TTT)	-0.263043	0.547303	1.14944	-0.283147
	cca_chr2-tr011	Ala(CGC)	0	-0.373986	0.531456	-0.144096
	cca_chr1-tr016	Gly(CCC)	0	0	0.45212	-0.136543
	cca_chr6-tr016	Tyr(GTA)	0	0	0.612735	-0.0254152
	cca_chr3-tr08	Arg(ACG)	-0.0783587	-0.377603	1.03774	0.23188
	cca_chr6-tr060	Met(CAT)	0	-0.258732	1.12485	0.0496086
	cca_chr14-tr019	Tyr(GTA)	-0.76547	-1.3114	1.52582	1.00172
	cca_chr17-tr034	Ile(AAT)	0	-1.07666	0.952713	0.215306
	cca_chr6-tr024	Ala(AGC)	0	-0.918849	1.03787	0.583427
	cca_chr6-tr0101	Ala(AGC)	-0.182463	-0.56062	1.92744	-0.17413
	cca_chr6-tr0109	Ala(AGC)	0.882433	0.476062	2.58722	-0.170293
	cca_chr6-tr021	Met(CAT)	0	1.39691	1.29699	-0.573013
	cca_chr2-tr03	Ala(AGC)	0.854308	1.43838	1.07791	-0.0429764
	cca_chr6-tr0146	Ser(AGA)	0	-2.36848	0.336201	-0.695136
	cca_chr16-tr021	Met(CAT)	0	-2.57892	0.925796	-0.918739
	cca_chr6-tr0107	Phe(GAA)	0	-1.78568	0.880187	-0.590186
	cca_chr1-tr027	Asn(GTT)	0.612735	-3.16512	-0.43303	-1.026
	cca_chr6-tr0156	Leu(TAA)	0	-2.67798	-2.11294	0.519069
	cca_chr6-tr066	Ala(AGC)	2.88393	-0.254421	1.99487	-0.188519
	cca_chr6-tr0158	Val(CAC)	0	0	3.11671	-1.66014
	cca_chr6-tr067	Ala(AGC)	0	0	4.92243	0.111949
