# Supplementary material for: Oxidative Stress Triggers Selective tRNA Retrograde Transport in Human Cells during the Integrated Stress Response
Source: Cell Rep. 2019 Mar 19;26(12):3416–3428.e5. doi: 10.1016/j.celrep.2019.02.077 (PMC6426654; doi:10.1016/j.celrep.2019.02.077)
Supplement: Table S5. Reproducibility of the Changes in Nuclear-Cytoplasmic Distribution of Every tRNA Isoacceptor and Corresponding Genes (Intact or Truncated) across Two Independent Experiments, Related to Figure 4C [file mmc5.xls]

## Sheet: Supplementary dataset 4
Table S5	Reproducibility of the changes in nuclear/cytoplasmic distribution of every tRNA isoacceptor and corresponding genes (intact or truncated) across two independent experiments
ENST	Gene	Cytosol								Nucleus
		Intact tRNA				Defective tRNA				Intact tRNA				Defective tRNA
		logFC1	logFC2	consistent		logFC1	logFC2	consistent		logFC1	logFC2	consistent		logFC1	logFC2	consistent
cca_chr10-tr01	Pro(GGG)	0	0	FALSE		0	0	FALSE		0	0	FALSE		0	0	FALSE		FALSE	not consistent in the two replicates
cca_chr10-tr02	Ser(TGA)	0.999315	-0.901556	FALSE		-0.943654	-0.663455	TRUE		-2.71933	-15.0007	TRUE		-1.24556	-2.31996	TRUE		TRUE	consistent in the two replicates
cca_chr10-tr07	Val(TAC)	0.493554	-1.77002	FALSE		-0.209049	-1.16453	TRUE		-4.15227	-0.526593	TRUE		-1.18898	14.6805	FALSE		TRUE	consistent in the two replicates with FC>0.75
cca_chr11-tr01	Leu(CAA)	0	0	FALSE		-0.15777	0	FALSE		0	0	FALSE		-11.0849	0	FALSE
cca_chr11-tr010	Ser(AGA)	0	0	FALSE		0	0	FALSE		0	0	FALSE		0	0	FALSE
cca_chr11-tr011	Lys(TTT)	1.85599	-0.0728541	FALSE		-0.684794	2.56706	FALSE		-14.4063	1.6797	FALSE		-0.982508	13.1952	FALSE
cca_chr11-tr012	Leu(TAA)	0	0	FALSE		0	0	FALSE		0	0	FALSE		0	0	FALSE
cca_chr11-tr013	Pro(TGG)	0.449597	-1.64073	FALSE		-1.77033	-0.805978	TRUE		-1.76677	-1.4356	TRUE		-1.50292	0.0142584	FALSE
cca_chr11-tr015	Phe(GAA)	-12.2027	0	FALSE		-2.10677	0.670636	FALSE		0	0	FALSE		0.602336	13.1952	TRUE
cca_chr11-tr018	Val(TAC)	0.50131	-0.892278	FALSE		0.271225	-1.1485	FALSE		-2.25168	-0.68271	TRUE		-2.26942	1.59128	FALSE
cca_chr11-tr019	Val(TAC)	0.701621	-1.02563	FALSE		0.0458139	-0.644156	FALSE		-2.59921	0.246186	FALSE		-1.40943	0.930795	FALSE
cca_chr11-tr020	Ala(TGC)	0	0	FALSE		1.64937	0	FALSE		0	0	FALSE		0	0	FALSE
cca_chr11-tr04	Leu(TAA)	1.13396	-1.02977	FALSE		0.620179	-1.47722	FALSE		-1.3975	-3.12683	TRUE		-1.61993	11.8735	FALSE
cca_chr11-tr05	Lys(TTT)	13.8521	0	FALSE		0.053723	-1.07624	FALSE		-11.0849	-0.320084	TRUE		-0.175191	0.317256	FALSE
cca_chr11-tr06	Ser(GCT)	0.130918	-1.20843	FALSE		-1.66702	0.161711	FALSE		-2.26382	-0.127515	TRUE		-0.538942	3.00166	FALSE
cca_chr11-tr09	Tyr(ATA)	0	0	FALSE		-0.15771	0	FALSE		0	0	FALSE		0	0	FALSE
cca_chr12-tr01	Lys(TTT)	0	0	FALSE		0	0	FALSE		0	0	FALSE		0	0	FALSE
cca_chr12-tr02	Ser(CGA)	1.55347	-2.26832	FALSE		-0.645568	-0.347961	TRUE		-2.00242	-0.204675	TRUE		-2.74805	3.37972	FALSE
cca_chr12-tr05	Asp(GTC)	0.89571	-1.76239	FALSE		-0.30923	0.500033	FALSE		-3.53857	-2.10774	TRUE		-1.87591	-0.369068	TRUE
cca_chr12-tr06	Trp(CCA)	0.797354	-13.06	FALSE		-1.70878	15.4895	FALSE		-14.4063	0	FALSE		-0.397483	-11.1939	TRUE
cca_chr12-tr07	Asp(GTC)	0	0	FALSE		0	0	FALSE		0	0	FALSE		0	0	FALSE
cca_chr12-tr08	Ala(TGC)	1.12403	-1.89509	FALSE		0.221221	-0.693737	FALSE		-2.71946	-1.36743	TRUE		-0.294492	0.679823	FALSE
cca_chr13-tr02	Glu(TTC)	1.18647	-1.3938	FALSE		-1.07528	0.103974	FALSE		-2.93484	-1.07272	TRUE		-1.06358	0.210353	FALSE
cca_chr13-tr03	Glu(CTC)	0	0	FALSE		-2.5621	13.4896	FALSE		0	0	FALSE		0	10.8739	FALSE
cca_chr14-tr010	Ala(AGC)	0	0	FALSE		-13.2025	0	FALSE		0	0	FALSE		0	0	FALSE
cca_chr14-tr014	Lys(CTT)	0.911046	-1.01772	FALSE		-0.856586	0.201262	FALSE		-2.37257	-1.6787	TRUE		0.320866	0.607121	TRUE
cca_chr14-tr015	Glu(TTC)	0	0	FALSE		0	0	FALSE		0	0	FALSE		0	0	FALSE
cca_chr14-tr018	Tyr(GTA)	0	0	FALSE		0.716608	15.9045	TRUE		0	0	FALSE		0	14.4581	FALSE
cca_chr14-tr019	Tyr(GTA)	1.12758	-16.8672	FALSE		-0.0467479	2.84454	FALSE		-11.0849	0	FALSE		-11.0849	14.4581	FALSE
cca_chr14-tr02	Leu(TAG)	1.00644	-0.563049	FALSE		-0.894339	-0.842156	TRUE		-1.69303	-0.371687	TRUE		-1.53002	2.00154	FALSE
cca_chr14-tr021	Thr(TGT)	1.07665	0	FALSE		-1.06594	-0.892282	TRUE		-0.982335	0	FALSE		-0.650705	0.399727	FALSE
cca_chr14-tr022	Thr(TGT)	1.37269	-2.07276	FALSE		-1.36698	-0.692337	TRUE		-12.6695	-1.90484	TRUE		-0.13772	0.0334758	FALSE
cca_chr14-tr03	Pro(TGG)	-0.528139	1.75139	FALSE		-1.12888	-0.717194	TRUE		-14.4063	-14.3633	TRUE		-0.700147	-0.299097	TRUE
cca_chr14-tr04	Thr(TGT)	0.257223	0	FALSE		-1.05512	-0.928654	TRUE		-11.0849	0	FALSE		-0.687093	-0.0185045	TRUE
cca_chr14-tr09	Cys(GCA)	-12.2027	0	FALSE		0.452255	-13.475	FALSE		0	0	FALSE		-13.4063	0	FALSE
cca_chr15-tr03	Cys(GCA)	1.87189	-2.27065	FALSE		-0.373499	1.01454	FALSE		-13.6693	0	FALSE		-1.39705	0	FALSE
cca_chr15-tr04	Arg(TCG)	0	0	FALSE		-0.408185	0.00283006	FALSE		0	0	FALSE		-0.590212	-2.19453	TRUE
cca_chr16-tr011	Lys(CTT)	0.804555	-1.27179	FALSE		-0.899032	-1.03208	TRUE		-3.00154	-1.05951	TRUE		-0.0214397	0.928749	FALSE
cca_chr16-tr012	Pro(AGG)	0.520288	-4.37735	FALSE		-0.834906	-1.71657	TRUE		-1.85694	-3.25853	TRUE		-1.19595	-0.596489	TRUE
cca_chr16-tr013	Arg(CCT)	0	0	FALSE		-0.610268	0	FALSE		0	0	FALSE		1.08777	10.8739	TRUE
cca_chr16-tr015	Gln(TTG)	0	0	FALSE		0	0	FALSE		0	0	FALSE		0	0	FALSE
cca_chr16-tr016	Thr(CGT)	1.04895	-1.9344	FALSE		-0.423348	-0.513769	TRUE		-2.46794	-0.42706	TRUE		0.046018	-0.194621	FALSE
cca_chr16-tr018	Leu(CAG)	1.2416	-2.08492	FALSE		-0.0697044	-0.487891	TRUE		-3.93002	-1.33575	TRUE		-1.91099	0.177335	FALSE
cca_chr16-tr019	Gly(GCC)	0	0	FALSE		0.573867	-0.758332	FALSE		0	0	FALSE		-2.6145	-0.296311	TRUE
cca_chr16-tr021	Met(CAT)	0	-14.2823	FALSE		-0.647831	-3.84332	TRUE		0	0	FALSE		1.25447	15.4581	TRUE
cca_chr16-tr022	Met(CAT)	1.13909	0.538576	TRUE		-1.54989	-1.021	TRUE		-4.78948	12.4583	FALSE		0.532013	2.48669	TRUE
cca_chr16-tr023	Lys(TTT)	1.42716	-2.27072	FALSE		-0.0990468	1.08168	FALSE		-13.8917	2.26456	FALSE		-0.32719	14.3326	FALSE
cca_chr16-tr025	Gly(GCC)	0	0	FALSE		0.568924	-0.815734	FALSE		0	0	FALSE		-2.28586	-0.166126	TRUE
cca_chr16-tr027	Leu(TAG)	0.164147	-2.95904	FALSE		-0.450125	-1.09928	TRUE		-1.481	-0.989615	TRUE		-1.60847	1.40227	FALSE
cca_chr16-tr03	Arg(CCT)	0.979224	-2.02038	FALSE		-0.572061	-0.302016	TRUE		-2.81259	-2.15665	TRUE		1.72916	0.219358	TRUE
cca_chr16-tr030	Lys(CTT)	0	-11.4754	FALSE		-0.894676	-11.4754	TRUE		0	-11.1939	FALSE		-11.0849	-14.1934	TRUE
cca_chr16-tr031	Lys(CTT)	-10.2036	0	FALSE		0.48086	-0.966274	FALSE		0	0	FALSE		-1.71947	2.76704	FALSE
cca_chr16-tr06	Lys(CTT)	0	0	FALSE		0	0	FALSE		0	0	FALSE		0	0	FALSE
cca_chr17-tr010	Trp(CCA)	1.20175	-0.570335	FALSE		-0.535802	0.599548	FALSE		-14.2543	0	FALSE		-1.6605	12.4583	FALSE
cca_chr17-tr011	Gly(CCC)	0	0	FALSE		0.183251	11.9049	TRUE		0	0	FALSE		-0.397378	0	FALSE
cca_chr17-tr012	Thr(CGT)	0.531877	-2.07814	FALSE		-0.0783856	-1.29946	TRUE		-3.3609	0.232375	FALSE		-2.56746	2.80899	FALSE
cca_chr17-tr014	Gln(TTG)	0.390537	-2.6578	FALSE		0.29691	-1.04284	FALSE		-3.60959	-1.01203	TRUE		-2.45922	-1.2172	TRUE
cca_chr17-tr016	Arg(CCT)	0.895936	-2.49343	FALSE		-1.02484	-0.671283	TRUE		-2.74436	-0.687889	TRUE		1.35383	2.45156	TRUE
cca_chr17-tr017	Arg(TCG)	0.595124	-3.20893	FALSE		-0.667831	-0.248425	TRUE		-1.18604	-0.445682	TRUE		-1.7975	0.779357	FALSE
cca_chr17-tr019	Arg(CCT)	0.606664	-2.28979	FALSE		-1.10482	-0.802528	TRUE		-4.15239	-2.16813	TRUE		1.51082	2.43882	TRUE
cca_chr17-tr020	Cys(GCA)	0	0	FALSE		0	0	FALSE		0	0	FALSE		0	0	FALSE
cca_chr17-tr021	Arg(CCG)	0.658978	-1.81405	FALSE		-0.814471	0.128812	FALSE		-3.67054	-2.51891	TRUE		-0.839342	-1.46947	TRUE
cca_chr17-tr022	Thr(AGT)	0	0	FALSE		-10.2036	0	FALSE		0	0	FALSE		0	0	FALSE
cca_chr17-tr023	SeC(TCA)	0	0	FALSE		0	0	FALSE		0	0	FALSE		0	0	FALSE
cca_chr17-tr027	Cys(GCA)	0.498254	12.9047	TRUE		0.540836	-2.77973	FALSE		-12.0846	-13.1934	TRUE		-1.24555	14.1951	FALSE
cca_chr17-tr028	Cys(GCA)	0	0	FALSE		1.13165	0	FALSE		0	0	FALSE		-13.0844	0	FALSE
cca_chr17-tr029	Cys(GCA)	0	0	FALSE		11.63	0	FALSE		0	0	FALSE		0	0	FALSE
cca_chr17-tr03	Arg(TCT)	0.523308	-1.61216	FALSE		-0.0381105	-0.872914	TRUE		-5.78905	-3.64173	TRUE		-0.204941	-0.95402	TRUE
cca_chr17-tr033	Tyr(GTA)	0	0	FALSE		0	0	FALSE		0	0	FALSE		0	0	FALSE
cca_chr17-tr034	Ile(AAT)	-2.32716	0	FALSE		-0.655271	15.605	FALSE		0	0	FALSE		1.01734	12.8733	TRUE
cca_chr17-tr039	Trp(CCA)	0	0	FALSE		-0.421978	-0.850455	TRUE		0	0	FALSE		-2.04136	2.84923	FALSE
cca_chr17-tr040	Thr(AGT)	0	0	FALSE		-1.86514	-0.377707	TRUE		0	0	FALSE		-0.506109	0.636758	FALSE
cca_chr17-tr041	Ser(CGA)	0.842214	-2.11008	FALSE		-0.80034	1.0146	FALSE		0.701911	-0.542513	FALSE		-1.08943	1.26444	FALSE
cca_chr17-tr042	Leu(TAG)	-0.028883	-1.05974	TRUE		-1.07317	0.0463158	FALSE		-1.52043	-0.320158	TRUE		-1.82641	1.42983	FALSE
cca_chr17-tr07	Thr(AGT)	0	0	FALSE		-1.86744	-0.377707	TRUE		0	0	FALSE		-0.607037	0.636758	FALSE
cca_chr17-tr09	Gly(TCC)	0.890438	-1.61457	FALSE		-0.277708	-1.02364	TRUE		-19.1823	-2.37903	TRUE		-1.87964	1.84972	FALSE
cca_chr18-tr01	Lys(CTT)	0	0	FALSE		0.949089	0.944183	TRUE		0	0	FALSE		0.0174466	0	FALSE
cca_chr19-tr011	Ile(TAT)	0.53882	-15.7968	FALSE		-2.09202	14.7119	FALSE		-2.39735	-0.0571235	TRUE		1.18728	13.6806	TRUE
cca_chr19-tr012	Leu(CAA)	0	0	FALSE		0	0	FALSE		0	0	FALSE		0	0	FALSE
cca_chr19-tr013	Val(CAC)	0.5373	-1.03353	FALSE		-0.153348	-2.12494	TRUE		-2.41547	-1.13728	TRUE		-2.03498	0.795295	FALSE
cca_chr19-tr02	Gly(TCC)	0.911871	-1.62426	FALSE		-0.457361	-0.977318	TRUE		-5.53591	-1.96587	TRUE		-1.30448	1.91928	FALSE
cca_chr19-tr03	Ala(GGC)	0	0	FALSE		0	0	FALSE		0	0	FALSE		0	0	FALSE
cca_chr19-tr06	Lys(CTT)	0	0	FALSE		0	0	FALSE		0	0	FALSE		0	0	FALSE
cca_chr19-tr07	Lys(CTT)	0	0	FALSE		-0.0475973	-2.65766	TRUE		0	0	FALSE		-2.71877	-0.320007	TRUE
cca_chr19-tr09	SeC(TCA)	1.25702	0	FALSE		-1.54043	0.948298	FALSE		-14.9912	0	FALSE		1.38553	3.49435	TRUE
cca_chr1-tr01	Leu(CAA)	0	0	FALSE		0	0	FALSE		0	0	FALSE		0	0	FALSE
cca_chr1-tr010	Arg(TCT)	0.175083	-0.923143	FALSE		-0.708909	-0.105951	TRUE		-4.12541	-2.59576	TRUE		-0.778674	-1.74639	TRUE
cca_chr1-tr0103	Asn(GTT)	0	0	FALSE		-11.7878	0	FALSE		0	0	FALSE		0	0	FALSE
cca_chr1-tr0109	Lys(CTT)	0.974246	-1.20471	FALSE		-0.906981	0.209455	FALSE		-2.96619	-1.2006	TRUE		0.100275	0.581505	TRUE
cca_chr1-tr0114	Asn(GTT)	0	0	FALSE		-10.2036	-12.4751	TRUE		0	0	FALSE		0	0	FALSE
cca_chr1-tr0116	Cys(GCA)	-10.2036	0	FALSE		-0.835813	-13.475	TRUE		1.60197	0	FALSE		-12.0846	0	FALSE
cca_chr1-tr0117	Lys(CTT)	0	0	FALSE		0.489906	-15.3818	FALSE		0	0	FALSE		-12.0846	0	FALSE
cca_chr1-tr0118	Thr(CGT)	0	0	FALSE		-11.7878	0	FALSE		0	0	FALSE		-13.4063	0	FALSE
cca_chr1-tr0119	Val(CAC)	0	0	FALSE		0	0	FALSE		0	0	FALSE		0	0	FALSE
cca_chr1-tr0120	Gly(CCC)	0	0	FALSE		0.269633	11.9049	TRUE		0	0	FALSE		-0.397378	0	FALSE
cca_chr1-tr0124	Asn(GTT)	0	0	FALSE		0	0	FALSE		0	0	FALSE		0	0	FALSE
cca_chr1-tr0125	Asn(GTT)	0	0	FALSE		-2.15743	0	FALSE		0	10.8739	FALSE		0	-12.7785	FALSE
cca_chr1-tr0127	Tyr(GTA)	11.63	0	FALSE		0.98092	-0.685809	FALSE		0	0	FALSE		-0.480036	3.67927	FALSE
cca_chr1-tr013	Asn(GTT)	0	0	FALSE		-11.203	0	FALSE		0	0	FALSE		0	0	FALSE
cca_chr1-tr014	Asn(GTT)	0	0	FALSE		0	0	FALSE		0	0	FALSE		0	0	FALSE
cca_chr1-tr015	Asn(GTT)	0	0	FALSE		0	-15.3818	FALSE		0	0	FALSE		0	0	FALSE
cca_chr1-tr016	Gly(CCC)	0	0	FALSE		0.433103	-1.89223	FALSE		0	0	FALSE		1.01734	0	FALSE
cca_chr1-tr017	Gln(CTG)	0.52143	-1.70783	FALSE		0.318654	15.364	TRUE		-3.23876	-0.805565	TRUE		-1.01904	13.1952	FALSE
cca_chr1-tr018	His(GTG)	-0.0554184	-1.83334	TRUE		-1.24414	-0.553048	TRUE		-3.85621	-2.02046	TRUE		-1.29148	-1.39042	TRUE
cca_chr1-tr023	Gln(CTG)	0	0	FALSE		1.25702	0	FALSE		0	0	FALSE		11.6871	0	FALSE
cca_chr1-tr026	Asn(GTT)	0	0	FALSE		10.046	0	FALSE		0	0	FALSE		10.6876	0	FALSE
cca_chr1-tr027	Asn(GTT)	-10.2036	-14.4749	TRUE		-1.22563	-1.1924	TRUE		-0.397378	12.4583	FALSE		-1.39758	0.91178	FALSE
cca_chr1-tr029	Gln(CTG)	1.07488	-1.79498	FALSE		0.762159	0.249068	TRUE		-4.39748	-3.06261	TRUE		-1.99394	-0.805554	TRUE
cca_chr1-tr031	Met(CAT)	0.550289	-2.1224	FALSE		0.312118	-0.991254	FALSE		-2.36669	-1.23072	TRUE		-0.051601	1.18526	FALSE
cca_chr1-tr033	Leu(CAG)	1.56232	-2.1553	FALSE		-0.103566	-1.76299	TRUE		-1.95827	0.245433	FALSE		-1.69035	-1.44565	TRUE
cca_chr1-tr034	Gly(GCC)	0.451006	-1.4681	FALSE		0.630945	-0.639927	FALSE		-3.52833	-1.50041	TRUE		-2.41969	0.70645	FALSE
cca_chr1-tr04	Gly(CCC)	0.255821	-1.37105	FALSE		0.0129751	-0.873874	FALSE		-4.18753	-0.0089586	TRUE		-1.1669	-0.243808	TRUE
cca_chr1-tr042	Gly(GCC)	0	0	FALSE		0.597081	-15.7228	FALSE		0	0	FALSE		-12.0846	0	FALSE
cca_chr1-tr043	Gly(TCC)	0.850643	-1.89741	FALSE		-0.592061	-0.589214	TRUE		-4.91319	-1.78444	TRUE		-1.98548	0.859445	FALSE
cca_chr1-tr044	Asn(GTT)	0.191801	-1.51785	FALSE		-2.27893	0.0670721	FALSE		-1.39705	-3.02026	TRUE		0.602391	14.7801	TRUE
cca_chr1-tr048	Pro(CGG)	1.16398	-1.89201	FALSE		-0.133813	-1.14361	TRUE		0	0	FALSE		-1.6299	-1.4406	TRUE
cca_chr1-tr049	Lys(TTT)	0.871163	-0.411654	FALSE		-1.0881	0.7428	FALSE		-0.928057	1.33186	FALSE		-0.660615	0.2648	FALSE
cca_chr1-tr05	Glu(TTC)	0.842084	-13.7969	FALSE		-0.12764	-1.92825	TRUE		0	0	FALSE		0.57384	0.431158	TRUE
cca_chr1-tr051	Thr(TGT)	0.827709	-15.1753	FALSE		-2.03913	-0.833379	TRUE		-1.13447	-12.1936	TRUE		-0.193228	-0.42706	TRUE
cca_chr1-tr054	Leu(CAA)	0.53533	-1.86581	FALSE		-0.726774	-1.30396	TRUE		-2.55136	0.428295	FALSE		-1.18836	3.22729	FALSE
cca_chr1-tr055	Glu(CTC)	0.372703	-1.89226	FALSE		-1.90586	-0.481297	TRUE		-11.0849	-0.320007	TRUE		1.1141	1.00971	TRUE
cca_chr1-tr057	Val(AAC)	0	0	FALSE		-12.2027	13.9046	FALSE		0	0	FALSE		0	-11.1939	FALSE
cca_chr1-tr058	Pro(AGG)	0	0	FALSE		-0.161861	-1.23	TRUE		10.6876	0	FALSE		-1.60099	-1.48908	TRUE
cca_chr1-tr059	Leu(CAA)	0	0	FALSE		-12.2027	-12.4751	TRUE		0	0	FALSE		10.6876	0	FALSE
cca_chr1-tr06	Asn(GTT)	0	0	FALSE		0	0	FALSE		0	0	FALSE		0	0	FALSE
cca_chr1-tr061	Gly(GCC)	0.425464	-1.43291	FALSE		0.454841	-0.62453	FALSE		-3.83889	-1.57199	TRUE		-2.07001	-0.355242	TRUE
cca_chr1-tr062	Asp(GTC)	0.914416	-1.78052	FALSE		-0.572646	-0.0790342	TRUE		-3.01377	-1.65404	TRUE		-0.61723	-0.0947448	TRUE
cca_chr1-tr064	Glu(CTC)	0.694152	-1.73545	FALSE		-1.12901	-0.398375	TRUE		-3.36777	-1.2927	TRUE		-0.412215	0.695371	FALSE
cca_chr1-tr07	Asn(GTT)	-0.10333	0	FALSE		-1.79665	0	FALSE		-12.0846	0	FALSE		0.0878307	0	FALSE
cca_chr1-tr075	Gly(TCC)	0	0	FALSE		0.0870224	-0.570325	FALSE		0	0	FALSE		-0.895064	14.7801	FALSE
cca_chr1-tr077	Glu(TTC)	0.655122	-1.77196	FALSE		-0.562705	-1.40706	TRUE		-3.20455	-1.05699	TRUE		-1.63346	-0.662266	TRUE
cca_chr1-tr078	Val(CAC)	0.587879	-1.14857	FALSE		-0.168635	-0.581059	TRUE		-3.02342	1.42896	FALSE		-2.04039	1.39191	FALSE
cca_chr1-tr079	Arg(TCT)	-2.96395	0	FALSE		-12.7876	-11.4754	TRUE		0	0	FALSE		0	11.8735	FALSE
cca_chr1-tr08	Lys(CTT)	0	0	FALSE		0	0	FALSE		0	0	FALSE		0	0	FALSE
cca_chr1-tr080	Ala(AGC)	0	0	FALSE		0	0	FALSE		0	0	FALSE		0	0	FALSE
cca_chr1-tr081	Asn(GTT)	0	0	FALSE		0.979602	0	FALSE		0	0	FALSE		-11.0849	0	FALSE
cca_chr1-tr082	Val(CAC)	0	0	FALSE		0.30487	-0.773886	FALSE		0	0	FALSE		-1.25317	0.959926	FALSE
cca_chr1-tr083	Gly(CCC)	0	0	FALSE		0.513034	-1.22242	FALSE		0	0	FALSE		-0.845012	-2.31955	TRUE
cca_chr1-tr086	Glu(TTC)	0	0	FALSE		-0.109952	-1.16981	TRUE		0	0	FALSE		0.974361	2.48703	TRUE
cca_chr1-tr088	Asn(GTT)	0	0	FALSE		-10.2036	0	FALSE		0	0	FALSE		0	0	FALSE
cca_chr1-tr089	Val(CAC)	0.185227	-1.75477	FALSE		-0.62291	-0.200709	TRUE		-2.33613	1.18228	FALSE		-0.397586	1.88493	FALSE
cca_chr1-tr093	Asn(GTT)	0.57914	-13.475	FALSE		-1.37278	0	FALSE		-11.0849	-13.5153	TRUE		2.92376	2.00131	TRUE
cca_chr1-tr096	His(GTG)	2.16383	0	FALSE		-1.78063	0.416705	FALSE		0	0	FALSE		-2.44198	-0.531663	TRUE
cca_chr1-tr097	Asn(GTT)	0.0314955	-2.11747	FALSE		-1.79161	-0.42874	TRUE		-3.00359	-1.67122	TRUE		-1.63175	0.669189	FALSE
cca_chr22-tr01	SeC(TCA)	0	0	FALSE		0.814184	11.9049	TRUE		0	0	FALSE		-1.9819	12.8733	FALSE
cca_chr2-tr011	Ala(CGC)	-12.2027	-0.437083	TRUE		0.0569574	-0.51788	FALSE		0	0	FALSE		-0.397518	2.26431	FALSE
cca_chr2-tr013	Tyr(ATA)	0	0	FALSE		0	0	FALSE		0	0	FALSE		0	0	FALSE
cca_chr2-tr018	Glu(TTC)	0.742165	-2.19824	FALSE		-0.232586	-0.882632	TRUE		-4.1378	-0.908902	TRUE		-2.73416	0.382451	FALSE
cca_chr2-tr019	Ser(TGA)	0	0	FALSE		0	0	FALSE		0	0	FALSE		0	0	FALSE
cca_chr2-tr02	Tyr(GTA)	0	0	FALSE		-1.6948	-0.0178141	TRUE		0	0	FALSE		-15.1718	-0.320122	TRUE
cca_chr2-tr022	Ser(GGA)	0	0	FALSE		0	0	FALSE		0	0	FALSE		0	0	FALSE
cca_chr2-tr024	Gln(TTG)	0	0	FALSE		0	0	FALSE		0	0	FALSE		0	0	FALSE
cca_chr2-tr025	Gly(CCC)	1.22422	-1.18926	FALSE		0.578098	0.128202	TRUE		-3.97047	-2.50109	TRUE		-1.33157	0.0803769	FALSE
cca_chr2-tr03	Ala(AGC)	4.30049	1.4296	TRUE		-1.49404	2.88897	FALSE		11.6871	0	FALSE		1.71773	1.26444	TRUE
cca_chr2-tr05	Ile(TAT)	0.49241	-1.18178	FALSE		-2.20006	-0.432843	TRUE		-0.95012	1.71934	FALSE		1.26981	16.2994	TRUE
cca_chr2-tr06	Val(TAC)	0	0	FALSE		0	0	FALSE		0	0	FALSE		0	0	FALSE
cca_chr3-tr02	Lys(TTT)	0	0	FALSE		0	0	FALSE		0	0	FALSE		0	0	FALSE
cca_chr3-tr03	Val(AAC)	1.84134	0	FALSE		0.0206431	-1.29332	FALSE		0	-11.1939	FALSE		-2.04497	0.783457	FALSE
cca_chr3-tr04	Asp(GTC)	0	0	FALSE		0	0	FALSE		0	0	FALSE		0	0	FALSE
cca_chr3-tr05	Cys(GCA)	0	0	FALSE		4.30049	-13.7969	FALSE		0	0	FALSE		-13.0844	0	FALSE
cca_chr3-tr06	Cys(GCA)	0	0	FALSE		1.63357	-14.0599	FALSE		0	0	FALSE		11.6871	0	FALSE
cca_chr3-tr08	Arg(ACG)	2.7896	-16.1753	FALSE		-0.784555	2.54505	FALSE		-12.6695	12.4583	FALSE		-0.590191	4.07158	FALSE
cca_chr3-tr09	Cys(GCA)	0	0	FALSE		-0.420746	11.9049	FALSE		0	0	FALSE		0	0	FALSE
cca_chr4-tr01	Tyr(GTA)	0	0	FALSE		0	0	FALSE		0	0	FALSE		0	0	FALSE
cca_chr4-tr02	Leu(TAA)	0	0	FALSE		0	0	FALSE		0	0	FALSE		0	0	FALSE
cca_chr4-tr03	Cys(GCA)	0.353714	-3.09383	FALSE		0.162969	-3.76664	FALSE		-13.8917	0.0948706	FALSE		-0.812612	14.0431	FALSE
cca_chr5-tr010	Leu(AAG)	0.11975	-2.00326	FALSE		-1.33157	0.636082	FALSE		-3.09764	-1.76066	TRUE		-3.04135	-2.64144	TRUE
cca_chr5-tr011	Ala(TGC)	2.57395	-1.91137	FALSE		0.383739	-1.59441	FALSE		-12.6695	-12.7785	TRUE		-0.98254	0.902213	FALSE
cca_chr5-tr016	Thr(TGT)	0	0	FALSE		0.842039	0	FALSE		0	0	FALSE		-11.0849	0	FALSE
cca_chr5-tr017	Pro(TGG)	0.53524	-2.00169	FALSE		-0.361296	-1.13017	TRUE		-2.65385	-2.1127	TRUE		-1.50183	-1.47054	TRUE
cca_chr5-tr018	Val(AAC)	0.295258	-2.3777	FALSE		-0.399897	-0.234305	TRUE		-4.22524	1.48715	FALSE		-1.57591	-0.242152	TRUE
cca_chr5-tr024	Asp(GTC)	0	0	FALSE		0.277	0.0616923	TRUE		0	0	FALSE		-1.62365	1.50764	FALSE
cca_chr5-tr025	Lys(CTT)	0	0	FALSE		0	0	FALSE		0	0	FALSE		0	0	FALSE
cca_chr5-tr06	Leu(AAG)	0	0	FALSE		-0.337227	-0.570343	TRUE		0	0	FALSE		-2.39745	0	FALSE
cca_chr6-tr01	Gln(CTG)	0.435177	-1.6413	FALSE		-0.183494	-0.487893	TRUE		-3.24429	-1.94014	TRUE		-2.40988	-0.946341	TRUE
cca_chr6-tr010	Ala(CGC)	0.929646	-0.248415	FALSE		0.618041	-0.528533	FALSE		-11.0849	0	FALSE		-1.86468	0.326197	FALSE
cca_chr6-tr0101	Ala(AGC)	1.66796	-2.15531	FALSE		-0.949461	1.29023	FALSE		-2.10802	1.80907	FALSE		1.31511	4.00158	TRUE
cca_chr6-tr0103	Asp(ATC)	0	0	FALSE		-12.2027	12.9047	FALSE		0	0	FALSE		0	0	FALSE
cca_chr6-tr0104	Phe(GAA)	0	0	FALSE		-12.5246	0	FALSE		0	0	FALSE		0	0	FALSE
cca_chr6-tr0105	Ala(TGC)	0.47024	0.0146066	TRUE		0.635761	0	FALSE		-0.8125	0	FALSE		-1.39741	1.09477	FALSE
cca_chr6-tr0106	Ala(AGC)	2.42668	-12.4751	FALSE		-2.76181	1.48851	FALSE		-12.6695	0	FALSE		10.6876	0	FALSE
cca_chr6-tr0107	Phe(GAA)	-13.3724	0	FALSE		-1.33362	3.42919	FALSE		0	0	FALSE		0.602336	13.1952	TRUE
cca_chr6-tr0108	Ala(TGC)	0	0	FALSE		2.2343	0	FALSE		0	0	FALSE		-11.0849	0	FALSE
cca_chr6-tr0109	Ala(AGC)	1.89506	-1.40323	FALSE		-1.17614	2.12999	FALSE		-0.290662	3.32342	FALSE		13.8567	12.8733	TRUE
cca_chr6-tr011	Ile(AAT)	0.957597	14.4895	TRUE		-0.225971	-0.452995	TRUE		-11.0849	0	FALSE		0.153821	1.39864	TRUE
cca_chr6-tr0111	Ala(TGC)	0.970529	-2.40681	FALSE		0.270551	1.01454	TRUE		-12.0846	-1.90456	TRUE		-0.982443	12.8733	FALSE
cca_chr6-tr0113	Phe(GAA)	0	0	FALSE		0	0	FALSE		0	0	FALSE		0	0	FALSE
cca_chr6-tr0114	Ala(TGC)	0.479611	14.9046	TRUE		0.520276	2.88886	TRUE		-13.6693	0	FALSE		-11.0849	13.1952	FALSE
cca_chr6-tr0116	Val(AAC)	0	0	FALSE		1.64937	0	FALSE		0	0	FALSE		0	0	FALSE
cca_chr6-tr0118	Ala(CGC)	0	0	FALSE		-14.4504	6.15707	FALSE		0	0	FALSE		-13.8917	0.264789	FALSE
cca_chr6-tr0120	Ala(CGC)	0.427142	-15.1753	FALSE		0.477133	-1.55409	FALSE		-11.0849	10.8739	FALSE		-0.912152	1.30784	FALSE
cca_chr6-tr0121	Ala(AGC)	1.11975	-3.1028	FALSE		-0.507407	-1.15531	TRUE		0.230434	0.00176755	TRUE		-2.23883	2.4346	FALSE
cca_chr6-tr0122	Thr(CGT)	0.126008	0	FALSE		-0.336289	-1.46538	TRUE		-12.0846	0	FALSE		-0.47938	-0.547565	TRUE
cca_chr6-tr0124	Ser(GCT)	0.0158672	-0.632636	FALSE		-1.42518	-0.444821	TRUE		-4.9203	-3.52944	TRUE		-0.397581	2.48669	FALSE
cca_chr6-tr0125	Arg(TCG)	0.842209	-2.01964	FALSE		-0.756416	-0.503236	TRUE		-13.0844	1.35784	FALSE		-0.523095	1.00172	FALSE
cca_chr6-tr0126	Thr(CGT)	1.04015	-0.669871	FALSE		0.521249	-0.937128	FALSE		-14.2543	-11.1939	TRUE		-0.953973	0.38027	FALSE
cca_chr6-tr0127	Leu(AAG)	0	0	FALSE		-14.726	0	FALSE		0	0	FALSE		11.6871	0	FALSE
cca_chr6-tr0128	Thr(TGT)	0.192499	-16.9343	FALSE		-0.327156	-0.395266	TRUE		-0.204929	10.8739	FALSE		-0.202036	0.0168743	FALSE
cca_chr6-tr0131	Gln(TTG)	0.463476	-1.54234	FALSE		0.26629	-1.21594	FALSE		-3.04834	-1.67183	TRUE		-2.33103	-1.36548	TRUE
cca_chr6-tr0132	Gln(CTG)	0.661302	-1.77198	FALSE		0.293782	-0.296178	FALSE		-3.2679	-2.61967	TRUE		-2.76005	-1.98996	TRUE
cca_chr6-tr0134	Val(CAC)	0	0	FALSE		-0.643109	0	FALSE		0	0	FALSE		0	0	FALSE
cca_chr6-tr0135	Leu(TAA)	0.13172	-0.96265	FALSE		-1.03793	-1.74024	TRUE		0	-14.6528	FALSE		0.339331	13.6806	TRUE
cca_chr6-tr0136	Thr(AGT)	0	0	FALSE		-0.52019	-1.60988	TRUE		0	0	FALSE		-0.234648	-0.805576	TRUE
cca_chr6-tr0137	Val(AAC)	0	0	FALSE		0.489643	-1.05576	FALSE		0	0	FALSE		-2.13433	14.1951	FALSE
cca_chr6-tr0138	Ser(CGA)	1.21144	-16.1753	FALSE		-0.69497	1.42957	FALSE		-2.39735	14.3326	FALSE		-1.47553	-13.1934	TRUE
cca_chr6-tr014	Tyr(GTA)	0	0	FALSE		-1.44317	2.95315	FALSE		0	0	FALSE		-12.6695	1.26444	FALSE
cca_chr6-tr0140	Val(AAC)	0.654142	-16.3329	FALSE		-0.204914	-1.5338	TRUE		-14.6693	13.6806	FALSE		-1.47553	3.00123	FALSE
cca_chr6-tr0141	Leu(CAA)	0.656656	-3.27075	FALSE		-0.298846	-0.95222	TRUE		-15.6079	0	FALSE		-0.303464	6.12248	FALSE
cca_chr6-tr0142	Leu(CAA)	-0.157774	0	FALSE		-0.460466	0.772527	FALSE		-0.8125	10.8739	FALSE		-0.181858	3.70214	FALSE
cca_chr6-tr0144	Lys(TTT)	0.961498	-12.4751	FALSE		-0.777502	0.610205	FALSE		-12.6695	11.8735	FALSE		-0.397546	14.7801	FALSE
cca_chr6-tr0145	Asp(GTC)	-0.157639	0	FALSE		0.125248	-0.609011	FALSE		10.6876	0	FALSE		-2.56751	0.788356	FALSE
cca_chr6-tr0146	Ser(AGA)	0	-14.0599	FALSE		-0.797592	-13.06	TRUE		0	0	FALSE		0.924183	0	FALSE
cca_chr6-tr0147	Gln(CTG)	0.547449	-1.78622	FALSE		0.196983	-0.918918	FALSE		-3.24592	-1.9561	TRUE		-1.98806	-0.694132	TRUE
cca_chr6-tr0148	Ser(AGA)	10.046	0	FALSE		-1.17737	-0.444821	TRUE		0	0	FALSE		-0.241466	0	FALSE
cca_chr6-tr0149	Ser(TGA)	1.20827	-3.09696	FALSE		-0.255326	-0.396325	TRUE		-2.70132	-0.0664026	TRUE		-0.949225	-0.609638	TRUE
cca_chr6-tr015	Tyr(GTA)	0	0	FALSE		-1.60622	0.599548	FALSE		0	0	FALSE		-12.6695	-11.1939	TRUE
cca_chr6-tr0150	Lys(TTT)	3.30143	0.429626	TRUE		-0.292076	1.75151	FALSE		-13.6693	12.4583	FALSE		-1.71921	12.8733	FALSE
cca_chr6-tr0153	Val(CAC)	0.332966	-1.87468	FALSE		-0.663842	-0.637024	TRUE		-2.28339	-0.0257128	TRUE		-1.48163	4.67925	FALSE
cca_chr6-tr0154	Ile(AAT)	-11.203	0	FALSE		-0.392777	-0.57035	TRUE		0	0	FALSE		-0.460319	0.200668	FALSE
cca_chr6-tr0156	Leu(TAA)	-11.203	-13.7969	TRUE		1.0498	-13.7969	FALSE		0	0	FALSE		-14.4063	0	FALSE
cca_chr6-tr0158	Val(CAC)	0	0	FALSE		-2.25082	-1.65775	TRUE		0	0	FALSE		12.2719	14.6805	TRUE
cca_chr6-tr016	Tyr(GTA)	0	0	FALSE		-3.14639	3.63898	FALSE		0	0	FALSE		-0.397378	12.4583	FALSE
cca_chr6-tr0164	Ile(AAT)	1.5646	-13.7969	FALSE		-0.289025	2.01448	FALSE		-13.0844	-13.7783	TRUE		-1.98246	14.4581	FALSE
cca_chr6-tr0167	Ala(AGC)	0.690123	13.9046	TRUE		-0.711974	2.12999	FALSE		-15.1718	0	FALSE		0.450373	12.8733	TRUE
cca_chr6-tr0169	Trp(CCA)	-13.2025	0	FALSE		-0.389653	-0.771981	TRUE		0	0	FALSE		-1.85694	2.84923	FALSE
cca_chr6-tr017	Tyr(GTA)	0	0	FALSE		-2.34537	2.42954	FALSE		0	0	FALSE		-0.397378	14.4581	FALSE
cca_chr6-tr0173	Ser(TGA)	0.675395	-2.37768	FALSE		-0.331615	-0.142805	TRUE		-1.81242	0.0948641	FALSE		-0.816809	15.5736	FALSE
cca_chr6-tr0176	Ser(GCT)	0	0	FALSE		-2.13059	-1.89219	TRUE		0	0	FALSE		0.701911	13.4582	TRUE
cca_chr6-tr018	Ala(AGC)	0	0	FALSE		-10.2036	0	FALSE		0	0	FALSE		0	0	FALSE
cca_chr6-tr019	Ala(AGC)	0	0	FALSE		-13.7875	0	FALSE		0	0	FALSE		0	-14.3633	FALSE
cca_chr6-tr020	Ala(AGC)	0	0	FALSE		-10.2036	0	FALSE		0	0	FALSE		0	0	FALSE
cca_chr6-tr021	Met(CAT)	12.3668	0	FALSE		0.150336	-1.41831	FALSE		0	0	FALSE		3.06126	0	FALSE
cca_chr6-tr022	Ala(AGC)	0	0	FALSE		-14.0098	0	FALSE		0	0	FALSE		0	-14.3633	FALSE
cca_chr6-tr023	Ala(AGC)	0	0	FALSE		0	0	FALSE		0	0	FALSE		0	0	FALSE
cca_chr6-tr024	Ala(AGC)	-11.203	0	FALSE		-14.0098	2.12999	FALSE		0	0	FALSE		13.0088	0	FALSE
cca_chr6-tr025	Ala(AGC)	0	0	FALSE		-11.203	0	FALSE		0	0	FALSE		0	0	FALSE
cca_chr6-tr026	Met(CAT)	-0.0202771	-5.12458	TRUE		-1.10268	-2.93956	TRUE		-1.9819	0	FALSE		0.552366	2.84963	TRUE
cca_chr6-tr027	Ile(AAT)	2.79615	-13.7969	FALSE		-0.521056	-2.02976	TRUE		-11.0849	0	FALSE		0.980912	1.32368	TRUE
cca_chr6-tr029	Pro(CGG)	0.555907	-5.40288	FALSE		-0.115484	-1.7768	TRUE		-14.2543	0.416779	FALSE		-0.79351	-0.542547	TRUE
cca_chr6-tr03	Arg(TCG)	0.356754	-15.4749	FALSE		-1.16834	0.770668	FALSE		0	10.8739	FALSE		0.0878307	-11.1939	FALSE
cca_chr6-tr030	Ser(GCT)	0	0	FALSE		-0.309774	-1.9853	TRUE		0	0	FALSE		1.40956	12.4583	TRUE
cca_chr6-tr031	Val(CAC)	0	0	FALSE		0	0	FALSE		0	0	FALSE		0	0	FALSE
cca_chr6-tr033	Thr(AGT)	13.2147	0	FALSE		-0.52019	-1.57035	TRUE		-11.0849	0	FALSE		-0.179682	-0.805576	TRUE
cca_chr6-tr034	Ser(CGA)	12.8522	-13.7969	FALSE		-0.426262	2.2369	FALSE		0	0	FALSE		-0.134541	-11.1939	TRUE
cca_chr6-tr036	Val(AAC)	0	0	FALSE		-0.698302	-13.7969	TRUE		0	0	FALSE		12.2719	10.8739	TRUE
cca_chr6-tr038	Ile(AAT)	0	0	FALSE		0	0	FALSE		0	0	FALSE		0	0	FALSE
cca_chr6-tr04	Arg(TCG)	0.0438512	-1.79273	FALSE		-0.748661	-0.409886	TRUE		-12.0846	13.1952	FALSE		0.409726	-11.1939	FALSE
cca_chr6-tr040	Val(TAC)	0.612971	-4.32489	FALSE		-0.429488	0.0926091	FALSE		-16.8122	14.7801	FALSE		-1.33043	3.26425	FALSE
cca_chr6-tr042	Gln(CTG)	0.94431	-15.0599	FALSE		0.665813	-2.34563	FALSE		-16.2937	-13.1934	TRUE		-2.09797	-2.77926	TRUE
cca_chr6-tr043	Ser(GCT)	0.781838	-2.74024	FALSE		-1.16682	-0.67726	TRUE		-1.61992	-0.320135	TRUE		-0.0439501	12.4583	FALSE
cca_chr6-tr05	Ser(AGA)	0	0	FALSE		-0.37481	-0.370869	TRUE		0	0	FALSE		-0.730159	14.7801	FALSE
cca_chr6-tr050	Ser(AGA)	-13.0099	1.7097	FALSE		-0.494812	1.59953	FALSE		0	0	FALSE		0.602355	0	FALSE
cca_chr6-tr051	Ser(TGA)	0.395815	-1.24842	FALSE		-0.765982	-0.15916	TRUE		-14.9912	-0.320007	TRUE		-0.510059	4.07158	FALSE
cca_chr6-tr052	Arg(TCT)	0	0	FALSE		-1.13573	-1.18925	TRUE		0	0	FALSE		2.00444	1.92765	TRUE
cca_chr6-tr053	Lys(TTT)	0	0	FALSE		-10.2036	0	FALSE		0	0	FALSE		0	0	FALSE
cca_chr6-tr054	Thr(CGT)	0	0	FALSE		0	0	FALSE		0	0	FALSE		0	0	FALSE
cca_chr6-tr056	Phe(GAA)	0	0	FALSE		0	0	FALSE		0	0	FALSE		0	0	FALSE
cca_chr6-tr057	Ile(AAT)	0.545815	-14.4749	FALSE		-0.581955	-5.40288	TRUE		-15.3322	0.139264	FALSE		0.750503	1.32368	TRUE
cca_chr6-tr058	Ile(AAT)	12.0449	0	FALSE		-0.521453	0.140137	FALSE		0	0	FALSE		-0.549585	0.200668	FALSE
cca_chr6-tr059	Thr(AGT)	0.071699	-13.7969	FALSE		-1.16688	-0.521438	TRUE		-2.2046	0	FALSE		1.73483	0.679811	TRUE
cca_chr6-tr06	Arg(ACG)	1.00569	-14.9343	FALSE		-0.257314	-0.570338	TRUE		-11.0849	0	FALSE		-13.0844	0	FALSE
cca_chr6-tr060	Met(CAT)	-0.742469	0	FALSE		0.763156	-1.11402	FALSE		0	0	FALSE		1.06242	1.89133	TRUE
cca_chr6-tr061	Ser(GCT)	-0.186924	-1.0849	TRUE		-1.80162	1.93208	FALSE		0.187354	-12.7785	FALSE		-0.175182	13.6806	FALSE
cca_chr6-tr062	Ile(TAT)	0.164136	0	FALSE		-1.57279	11.9049	FALSE		3.06126	0	FALSE		-13.4063	13.6806	FALSE
cca_chr6-tr063	Gln(TTG)	-0.420746	-11.4754	TRUE		0.317978	-2.24331	FALSE		-12.0846	0	FALSE		-1.15658	-0.516076	TRUE
cca_chr6-tr064	Ala(AGC)	-0.660239	0	FALSE		0.190129	0	FALSE		-11.0849	0	FALSE		0	12.4583	FALSE
cca_chr6-tr065	Ala(TGC)	1.19578	-0.20778	FALSE		0.67632	-0.635448	FALSE		-11.0849	0	FALSE		-1.63022	0.326197	FALSE
cca_chr6-tr066	Ala(AGC)	1.40988	-1.60275	FALSE		-0.672336	1.42949	FALSE		2.77177	14.9606	TRUE		13.2718	12.4583	TRUE
cca_chr6-tr067	Ala(AGC)	0	0	FALSE		-2.97534	4.33637	FALSE		0	0	FALSE		14.9347	15.5736	TRUE
cca_chr6-tr068	Thr(AGT)	1.14248	-1.90005	FALSE		-0.806774	-0.919934	TRUE		-1.84502	-0.271246	TRUE		0.254486	0.743947	TRUE
cca_chr6-tr069	Ala(CGC)	4.16299	-0.776794	FALSE		-0.00250255	0	FALSE		-11.0849	0	FALSE		0.339331	11.8735	TRUE
cca_chr6-tr070	Lys(TTT)	0	0	FALSE		-3.20823	17.992	FALSE		0	0	FALSE		1.187	3.53754	TRUE
cca_chr6-tr071	Phe(GAA)	0	0	FALSE		0	14.9046	FALSE		0	0	FALSE		13.2718	0	FALSE
cca_chr6-tr072	Arg(CCG)	1.08472	-2.02304	FALSE		0.198102	-1.11224	FALSE		-3.71944	-2.92102	TRUE		-1.59849	0.112798	FALSE
cca_chr6-tr073	Leu(CAA)	0.185034	-3.07668	FALSE		-0.371852	-0.684309	TRUE		-2.67759	0.48718	FALSE		-1.3482	3.96928	FALSE
cca_chr6-tr074	Met(CAT)	0.131079	-0.513767	FALSE		-1.58156	-1.1064	TRUE		-1.98248	3.58617	FALSE		0.306951	15.628	TRUE
cca_chr6-tr077	Leu(AAG)	0	0	FALSE		-1.0277	1.42933	FALSE		0	0	FALSE		-0.397546	0	FALSE
cca_chr6-tr078	Ile(AAT)	0	0	FALSE		-1.64806	15.0745	FALSE		0	0	FALSE		-12.0846	11.8735	FALSE
cca_chr6-tr080	Gly(GCC)	0	0	FALSE		0	0	FALSE		0	0	FALSE		0	0	FALSE
cca_chr6-tr081	Leu(TAA)	0.842129	-0.463425	FALSE		-0.0759036	0.514529	FALSE		-11.0849	13.4582	FALSE		-3.20468	0	FALSE
cca_chr6-tr082	Gln(TTG)	1.16398	0	FALSE		0.211451	-1.15531	FALSE		0	0	FALSE		-1.98242	11.8735	FALSE
cca_chr6-tr084	Val(AAC)	0	0	FALSE		0	0	FALSE		0	0	FALSE		0	0	FALSE
cca_chr6-tr085	Val(TAC)	0	0	FALSE		-10.2036	0	FALSE		0	0	FALSE		0	0	FALSE
cca_chr6-tr087	Phe(GAA)	0	0	FALSE		11.63	0	FALSE		0	0	FALSE		0	0	FALSE
cca_chr6-tr088	Ala(AGC)	0	0	FALSE		-13.6619	0	FALSE		0	0	FALSE		0	-14.3633	FALSE
cca_chr6-tr089	Ala(AGC)	0	0	FALSE		-13.6619	0	FALSE		0	0	FALSE		0	-14.3633	FALSE
cca_chr6-tr091	Met(CAT)	0	0	FALSE		13.7452	-1.05574	FALSE		0	0	FALSE		-12.0846	0	FALSE
cca_chr6-tr093	Ala(AGC)	0	0	FALSE		0	0	FALSE		0	0	FALSE		0	0	FALSE
cca_chr6-tr094	Ala(AGC)	0	0	FALSE		0	0	FALSE		0	0	FALSE		0	0	FALSE
cca_chr6-tr096	Phe(GAA)	-0.157776	-12.4751	TRUE		-1.55887	0.322722	FALSE		0	0	FALSE		-1.39751	13.1952	FALSE
cca_chr7-tr010	Cys(GCA)	0	0	FALSE		1.42641	0	FALSE		0	0	FALSE		-12.0846	0	FALSE
cca_chr7-tr011	Cys(GCA)	0	0	FALSE		13.0448	0	FALSE		0	0	FALSE		-11.0849	0	FALSE
cca_chr7-tr012	Tyr(GTA)	0	0	FALSE		11.0453	0	FALSE		0	0	FALSE		0	0	FALSE
cca_chr7-tr013	Cys(GCA)	0	0	FALSE		14.5041	0	FALSE		0	0	FALSE		-13.0844	0	FALSE
cca_chr7-tr014	Cys(GCA)	0	0	FALSE		1.25702	0	FALSE		0	0	FALSE		-11.0849	0	FALSE
cca_chr7-tr017	Cys(GCA)	0	0	FALSE		1.42641	0	FALSE		0	0	FALSE		0	0	FALSE
cca_chr7-tr019	Cys(GCA)	0	0	FALSE		-0.327671	0	FALSE		0	0	FALSE		-11.0849	0	FALSE
cca_chr7-tr020	Cys(GCA)	0	0	FALSE		12.3668	0	FALSE		0	0	FALSE		-11.0849	0	FALSE
cca_chr7-tr021	Cys(GCA)	0	0	FALSE		14.5041	0	FALSE		0	0	FALSE		-13.0844	0	FALSE
cca_chr7-tr022	Cys(GCA)	0	0	FALSE		11.63	0	FALSE		0	0	FALSE		0	0	FALSE
cca_chr7-tr023	Cys(GCA)	0	0	FALSE		11.63	0	FALSE		0	0	FALSE		-12.0846	0	FALSE
cca_chr7-tr024	Cys(GCA)	0	0	FALSE		-2.6599	-13.475	TRUE		0	0	FALSE		0	0	FALSE
cca_chr7-tr026	Cys(GCA)	0	0	FALSE		4.30049	0	FALSE		0	0	FALSE		-13.0844	0	FALSE
cca_chr7-tr027	Cys(GCA)	0	0	FALSE		12.3668	-13.7969	FALSE		0	0	FALSE		-11.0849	0	FALSE
cca_chr7-tr028	Tyr(GTA)	0	0	FALSE		0	0	FALSE		0	0	FALSE		0	0	FALSE
cca_chr7-tr029	Cys(GCA)	0	0	FALSE		2.90076	0	FALSE		0	0	FALSE		-13.0844	0	FALSE
cca_chr7-tr03	Trp(CCA)	0	0	FALSE		-0.281901	-0.727885	TRUE		0	0	FALSE		-2.24545	14.0431	FALSE
cca_chr7-tr05	Arg(CCT)	0.729256	-2.07724	FALSE		-0.905269	-0.328842	TRUE		-3.33264	-1.63124	TRUE		0.572375	-0.11058	FALSE
cca_chr7-tr06	Tyr(GTA)	0	0	FALSE		-0.15771	0	FALSE		0	0	FALSE		0	0	FALSE
cca_chr7-tr08	Cys(GCA)	0	0	FALSE		0.204766	-13.7969	FALSE		0	0	FALSE		0	0	FALSE
cca_chr8-tr01	Glu(CTC)	0	0	FALSE		0	-13.475	FALSE		0	0	FALSE		0	0	FALSE
cca_chr8-tr011	Tyr(GTA)	0	0	FALSE		0	0	FALSE		0	0	FALSE		0	0	FALSE
cca_chr8-tr02	Tyr(GTA)	0	0	FALSE		-1.54217	-0.953676	TRUE		0	0	FALSE		-15.1718	1.38018	FALSE
cca_chr8-tr05	Val(GAC)	0	0	FALSE		0	0	FALSE		0	0	FALSE		0	0	FALSE
cca_chr8-tr08	Met(CAT)	-0.825606	-2.46342	TRUE		-2.39215	-0.929432	TRUE		-1.98239	-5.44869	TRUE		-0.912152	1.35787	FALSE
cca_chr9-tr01	Met(CAT)	0	0	FALSE		0	0	FALSE		0	0	FALSE		0	0	FALSE
cca_chr9-tr010	Tyr(GTA)	0	0	FALSE		12.0449	0	FALSE		0	0	FALSE		0	0	FALSE
cca_chr9-tr03	Leu(CAG)	0	0	FALSE		0	0	FALSE		0	0	FALSE		-13.0844	0	FALSE
cca_chr9-tr05	Arg(TCG)	0	0	FALSE		-0.157753	1.06705	FALSE		0	0	FALSE		0	0	FALSE
cca_chr9-tr06	Arg(TCT)	0.68873	-1.50622	FALSE		0.184713	-1.18131	FALSE		-3.55507	-2.48159	TRUE		-1.62346	-1.15968	TRUE
cca_chr9-tr08	Asp(GTC)	10.046	0	FALSE		-2.15725	0.429514	FALSE		0	0	FALSE		12.2719	0	FALSE
cca_chrX-tr02	Leu(TAA)	0	0	FALSE		0	0	FALSE		0	0	FALSE		0	0	FALSE
cca_chrX-tr06	Ile(GAT)	-12.2027	0	FALSE		1.42641	15.0745	TRUE		0	0	FALSE		-12.0846	0	FALSE
