# Supplementary material for: Oxidative Stress Triggers Selective tRNA Retrograde Transport in Human Cells during the Integrated Stress Response
Source: Cell Rep. 2019 Mar 19;26(12):3416–3428.e5. doi: 10.1016/j.celrep.2019.02.077 (PMC6426654; doi:10.1016/j.celrep.2019.02.077)
Supplement: Table S6. Quantitative Real-Time Expression Profiling for the mTOR Signaling Pathway SAB Target List H96 from Bio-Rad and Sequences of qPCR Primers, Related to Figure 6 [file mmc6.xlsx]

## Sheet: qPCR array for mTOR pathway
Table S6	Quantitative real time expression profiling for the mTOR signalling pathway SAB Target List H96 from BioRad
Target	Sample	Mean Cq	Mean Efficiency Corrected Cq	Normalized Expression	Relative Normalized Expression	Regulation	Compared to Regulation Threshold	P-Value	Exceeds P-Value Threshold
DDIT4	H	21.64	21.64	30.9138	3.15421	3.15421	Up regulated	0.041356	No
IGFBP3	H	27.01	27.01	0.74558	0.18399	-5.43506	Down regulated	0.001444	No
CAB39	H	24.03	24.03	5.90711	0.40883	-2.44602	Down regulated	0.032031	No
PIK3CD	H	31.55	31.55	0.03199	0.43353	-2.30666	Down regulated	0.037394	No
PTEN	H	26.7	26.7	0.92774	0.52479	-1.90552	Down regulated	0.017502	No
EIF4E	H	27.94	27.94	0.39073	0.5799	-1.72442	Down regulated	0.027907	No
CHUK	H	24.69	24.69	3.7167	0.59995	-1.66682	Down regulated	0.017176	No
PDPK1	H	25.02	25.02	2.96017	0.63679	-1.57037	Down regulated	0.030618	No
GSK3B	H	22.04	22.04	23.3722	0.6392	-1.56445	Down regulated	0.025072	No
RHEB	H	24.33	24.33	4.78363	0.64199	-1.55767	Down regulated	0.018883	No
IGF1	H	33.61	33.61	0.00771	0.27056	-3.69604	Down regulated	0.076358	Yes
INS	H	31.94	31.94	0.02443	0.40729	-2.45523	Down regulated	0.291398	Yes
RPLP0	H	35.99	35.99	0.00148	0.43656	-2.29063	Down regulated	0.147455	Yes
PPP2CA	H	24.02	24.02	5.94181	0.46722	-2.14032	Down regulated	0.056572	Yes
VEGFA	H	25.6	25.6	1.98899	0.48276	-2.07143	Down regulated	0.056001	Yes
PRKCE	H	32.44	32.44	0.01733	0.49745	-2.01025	Down regulated	0.068354	Yes
ULK1	H	23.96	23.96	6.1755	0.49908	-2.00367	Down regulated	0.051698	Yes
RPS6KA5	H	27.6	27.6	0.49618	0.51131	-1.95576	Down regulated	0.085543	Yes
PPP2R4	H	35.11	35.11	0.00272	0.51693	-1.93451	Down regulated	0.347791	Yes
PRKAG1	H	34.9	34.9	0.00316	0.51726	-1.93325	Down regulated	0.202295	Yes
PIK3CB	H	30.52	30.52	0.06533	0.57673	-1.73393	Down regulated	N/A	No
PRKAG2	H	26.16	26.16	1.34524	0.57844	-1.72878	Down regulated	0.072444	Yes
PRKAB1	H	30.73	30.73	0.05679	0.60238	-1.66007	Down regulated	0.280617	Yes
CDC42	H	30.55	30.55	0.0642	0.60982	-1.63983	Down regulated	0.258907	Yes
RICTOR	H	27.29	27.29	0.61491	0.6129	-1.63158	Down regulated	0.099744	Yes
MYO1C	H	26.06	26.06	1.44524	0.63475	-1.57541	Down regulated	0.071183	Yes
IRS1	H	28.08	28.08	0.35517	0.67652	-1.47816	No change	0.20097	Yes
PRKCA	H	27.27	27.27	0.62529	0.71629	-1.39607	No change	0.363551	Yes
MAPK1	H	26.35	26.35	1.18047	0.7267	-1.37608	No change	N/A	No
PIK3C3	H	27.74	27.74	0.45048	0.72725	-1.37504	No change	0.005711	No
PRKAG3	H	31.28	31.28	0.03871	0.72953	-1.37075	No change	0.44896	Yes
EIF4B	H	20.4	20.4	73.0631	0.72993	-1.36999	No change	0.034709	No
YWHAQ	H	23.13	23.13	10.9975	0.7636	-1.30959	No change	0.322886	Yes
FKBP8	H	23.58	23.58	8.0429	0.77226	-1.2949	No change	0.475268	Yes
RHOA	H	21.37	21.37	37.243	0.78998	-1.26585	No change	0.201884	Yes
PRKAA2	H	28.43	28.43	0.27811	0.79363	-1.26003	No change	0.755208	Yes
RRAGA	H	24.78	24.78	3.50894	0.79456	-1.25856	No change	0.297552	Yes
HSPA4	H	23.6	23.6	7.96275	0.79819	-1.25284	No change	N/A	No
VEGFB	H	24.92	24.92	3.17095	0.8016	-1.24751	No change	0.357071	Yes
RPS6KB1	H	35.97	35.97	0.0015	0.8049	-1.24239	No change	0.803134	Yes
SGK1	H	23.88	23.88	6.52867	0.81098	-1.23308	No change	0.474846	Yes
HRAS	H	26.75	26.75	0.89136	0.81731	-1.22352	No change	0.109415	Yes
MAPKAP1	H	23.81	23.81	6.87401	0.8242	-1.2133	No change	0.090995	Yes
TELO2	H	24.69	24.69	3.73285	0.83603	-1.19613	No change	0.381939	Yes
RPTOR	H	23.21	23.21	10.3828	0.84086	-1.18926	No change	0.415645	Yes
INSR	H	25.92	25.92	1.59443	0.84467	-1.1839	No change	0.458778	Yes
GUSB	H	25.16	25.16	2.68857	0.84742	-1.18005	No change	0.521433	Yes
FKBP1A	H	32.29	32.29	0.01923	0.85052	-1.17575	No change	0.299285	Yes
CAB39L	H	26.32	26.32	1.20376	0.85333	-1.17187	No change	N/A	No
IKBKB	H	29.57	29.57	0.12667	0.86453	-1.1567	No change	0.486207	Yes
AKT3	H	35.51	35.51	0.00206	0.86529	-1.15568	No change	0.649503	Yes
STRADB	H	25.02	25.02	2.96719	0.87783	-1.13917	No change	0.575558	Yes
AKT2	H	26.75	26.75	0.89536	0.88228	-1.13343	No change	0.643182	Yes
PLD2	H	25.75	25.75	1.7932	0.88482	-1.13017	No change	0.631636	Yes
EIF4EBP2	H	26.84	26.84	0.84054	0.88655	-1.12797	No change	0.484722	Yes
RRAGC	H	27.41	27.41	0.56714	0.88733	-1.12698	No change	N/A	No
TSC2	H	25.91	25.91	1.60267	0.89637	-1.11561	No change	0.561771	Yes
ACTB	H	17.69	17.69	478.384	0.9306	-1.07458	No change	0.72068	Yes
AKT1S1	H	21.68	21.68	29.9704	0.93535	-1.06911	No change	0.543933	Yes
TSC1	H	25.11	25.11	2.78862	0.94856	-1.05423	No change	0.804446	Yes
HIF1A	H	21.65	21.65	30.7502	0.94879	-1.05398	No change	0.797808	Yes
MAPK3	H	24.27	24.27	4.98381	0.95614	-1.04587	No change	0.807561	Yes
MTOR	H	25.46	25.46	2.18937	0.9618	-1.03972	No change	0.959068	Yes
RPS6KB2	H	24.17	24.17	5.36157	0.96843	-1.0326	No change	0.782671	Yes
AKT1	H	22.97	22.97	12.3209	0.97724	-1.02329	No change	0.902997	Yes
B2M	H	22	22	24.1084	0.98352	-1.01676	No change	0.994643	Yes
ACTB	C1	16.72	16.72	514.06	1	1	No change	N/A	No
AKT1	C1	22.07	22.07	12.6078	1	1	No change	N/A	No
AKT1S1	C1	20.72	20.72	32.0418	1	1	No change	N/A	No
AKT2	C1	25.71	25.71	1.01483	1	1	No change	N/A	No
AKT3	C1	34.44	34.44	0.00238	1	1	No change	N/A	No
B2M	C1	21.11	21.11	24.5125	1	1	No change	N/A	No
CAB39	C1	21.87	21.87	14.4489	1	1	No change	N/A	No
CAB39L	C1	25.23	25.23	1.41065	1	1	No change	N/A	No
CDC42	C1	28.97	28.97	0.10528	1	1	No change	N/A	No
CHUK	C1	23.1	23.1	6.19507	1	1	No change	N/A	No
DDIT4	C1	22.43	22.43	9.8008	1	1	No change	N/A	No
DEPTOR	C1	26.98	26.98	0.42054	1	1	No change	N/A	No
EIF4B	C1	19.08	19.08	100.096	1	1	No change	N/A	No
EIF4E	C1	26.3	26.3	0.67379	1	1	No change	N/A	No
EIF4EBP1	C1	23.48	23.48	4.73032	1	1	No change	N/A	No
EIF4EBP2	C1	25.8	25.8	0.94811	1	1	No change	N/A	No
FKBP1A	C1	31.19	31.19	0.02261	1	1	No change	N/A	No
FKBP8	C1	22.35	22.35	10.4147	1	1	No change	N/A	No
GAPDH	C1	17.91	17.91	225.972	1	1	No change	N/A	No
GSK3B	C1	20.53	20.53	36.5645	1	1	No change	N/A	No
GUSB	C1	24.06	24.06	3.17265	1	1	No change	N/A	No
HIF1A	C1	20.71	20.71	32.4101	1	1	No change	N/A	No
HRAS	C1	25.6	25.6	1.0906	1	1	No change	N/A	No
HSPA4	C1	22.41	22.41	9.97604	1	1	No change	N/A	No
IGF1	C1	30.86	30.86	0.0285	1	1	No change	N/A	No
IGFBP3	C1	23.71	23.71	4.05226	1	1	No change	N/A	No
IKBKB	C1	28.5	28.5	0.14652	1	1	No change	N/A	No
ILK	C1	22.88	22.88	7.19743	1	1	No change	N/A	No
INS	C1	29.79	29.79	0.05998	1	1	No change	N/A	No
INSR	C1	24.81	24.81	1.88765	1	1	No change	N/A	No
IRS1	C1	26.66	26.66	0.525	1	1	No change	N/A	No
MAPK1	C1	25.03	25.03	1.62442	1	1	No change	N/A	No
MAPK3	C1	23.34	23.34	5.21243	1	1	No change	N/A	No
MAPKAP1	C1	22.67	22.67	8.34027	1	1	No change	N/A	No
MLST8	C1	22.41	22.41	9.96705	1	1	No change	N/A	No
MTOR	C1	24.54	24.54	2.27632	1	1	No change	N/A	No
MYO1C	C1	24.54	24.54	2.27685	1	1	No change	N/A	No
PDPK1	C1	23.51	23.51	4.64855	1	1	No change	N/A	No
PIK3C3	C1	26.42	26.42	0.61943	1	1	No change	N/A	No
PIK3CA	C1	39.54	39.54	7e-05	1	1	No change	N/A	No
PIK3CB	C1	28.87	28.87	0.11328	1	1	No change	N/A	No
PIK3CD	C1	29.49	29.49	0.0738	1	1	No change	N/A	No
PLD1	C1	26.28	26.28	0.6823	1	1	No change	N/A	No
PLD2	C1	24.71	24.71	2.02662	1	1	No change	N/A	No
PPP2CA	C1	22.06	22.06	12.7174	1	1	No change	N/A	No
PPP2R4	C1	33.3	33.3	0.00525	1	1	No change	N/A	No
PRKAA2	C1	27.24	27.24	0.35043	1	1	No change	N/A	No
PRKAB1	C1	29.13	29.13	0.09427	1	1	No change	N/A	No
PRKAB2	C1	26.42	26.42	0.61771	1	1	No change	N/A	No
PRKAG1	C1	33.08	33.08	0.0061	1	1	No change	N/A	No
PRKAG2	C1	24.51	24.51	2.32562	1	1	No change	N/A	No
PRKAG3	C1	29.96	29.96	0.05306	1	1	No change	N/A	No
PRKCA	C1	25.92	25.92	0.87295	1	1	No change	N/A	No
PRKCE	C1	30.57	30.57	0.03484	1	1	No change	N/A	No
PRKCG	C1	37.63	37.63	0.00026	1	1	No change	N/A	No
PTEN	C1	24.9	24.9	1.76783	1	1	No change	N/A	No
RHEB	C1	22.83	22.83	7.4513	1	1	No change	N/A	No
RHOA	C1	20.17	20.17	47.1441	1	1	No change	N/A	No
RICTOR	C1	25.72	25.72	1.00328	1	1	No change	N/A	No
RPLP0	C1	33.93	33.93	0.00339	1	1	No change	N/A	No
RPS6	C1	16.57	16.57	570.515	1	1	No change	N/A	No
RPS6KA1	C1	23.64	23.64	4.25577	1	1	No change	N/A	No
RPS6KA2	C1	39.76	39.76	6e-05	1	1	No change	N/A	No
RPS6KA5	C1	25.77	25.77	0.97041	1	1	No change	N/A	No
RPS6KB1	C1	34.79	34.79	0.00187	1	1	No change	N/A	No
RPS6KB2	C1	23.26	23.26	5.53635	1	1	No change	N/A	No
RPTOR	C1	22.1	22.1	12.3478	1	1	No change	N/A	No
RRAGA	C1	23.58	23.58	4.41622	1	1	No change	N/A	No
RRAGB	C1	26.62	26.62	0.53827	1	1	No change	N/A	No
RRAGC	C1	26.37	26.37	0.63915	1	1	No change	N/A	No
SGK1	C1	22.72	22.72	8.05039	1	1	No change	N/A	No
STRADB	C1	23.97	23.97	3.38014	1	1	No change	N/A	No
TELO2	C1	23.57	23.57	4.46498	1	1	No change	N/A	No
TP53	C1	29.22	29.22	0.08905	1	1	No change	N/A	No
TSC1	C1	24.17	24.17	2.93985	1	1	No change	N/A	No
TSC2	C1	24.89	24.89	1.78795	1	1	No change	N/A	No
ULK1	C1	22.1	22.1	12.3737	1	1	No change	N/A	No
VEGFA	C1	23.68	23.68	4.12007	1	1	No change	N/A	No
VEGFB	C1	23.74	23.74	3.95579	1	1	No change	N/A	No
YWHAQ	C1	21.88	21.88	14.4023	1	1	No change	N/A	No
ILK	H	23.71	23.71	7.35132	1.02138	1.02138	No change	0.961939	Yes
DEPTOR	H	27.81	27.81	0.42978	1.02198	1.02198	No change	0.956318	Yes
RPS6KA1	H	24.44	24.44	4.42211	1.03909	1.03909	No change	0.807498	Yes
EIF4EBP1	H	24.2	24.2	5.24474	1.10875	1.10875	No change	N/A	No
RPS6	H	17.28	17.28	632.608	1.10884	1.10884	No change	0.465296	Yes
MLST8	H	23.12	23.12	11.0724	1.1109	1.1109	No change	0.538365	Yes
PLD1	H	26.98	26.98	0.7611	1.11548	1.11548	No change	0.77108	Yes
RRAGB	H	27.29	27.29	0.61356	1.13987	1.13987	No change	0.582348	Yes
PRKAB2	H	27.04	27.04	0.7294	1.1808	1.1808	No change	0.451724	Yes
GAPDH	H	18.28	18.28	316.999	1.40282	1.40282	No change	0.383109	Yes
TP53	H	29.45	29.45	0.13772	1.54662	1.54662	Up regulated	0.421767	Yes
HPRT1	H	26.04	26.04	N/A	N/A	N/A	No change	0.866939	Yes
TBP	H	27.14	27.14	N/A	N/A	N/A	No change	0.983493	Yes
DDIT4L	C1	N/A	N/A	N/A	N/A	N/A	No change	N/A	No
DDIT4L	H	N/A	N/A	N/A	N/A	N/A	No change	N/A	No
HPRT1	C1	25.28	25.28	N/A	N/A	N/A	No change	N/A	No
PIK3CA	H	N/A	N/A	N/A	N/A	N/A	No change	N/A	No
PIK3CG	C1	N/A	N/A	N/A	N/A	N/A	No change	N/A	No
PIK3CG	H	N/A	N/A	N/A	N/A	N/A	No change	N/A	No
PRKCB	C1	N/A	N/A	N/A	N/A	N/A	No change	N/A	No
PRKCB	H	N/A	N/A	N/A	N/A	N/A	No change	N/A	No
PRKCG	H	N/A	N/A	N/A	N/A	N/A	No change	N/A	No
RPS6KA2	H	N/A	N/A	N/A	N/A	N/A	No change	N/A	No
RRAGD	C1	N/A	N/A	N/A	N/A	N/A	No change	N/A	No
RRAGD	H	N/A	N/A	N/A	N/A	N/A	No change	N/A	No
STK11	C1	N/A	N/A	N/A	N/A	N/A	No change	N/A	No
STK11	H	N/A	N/A	N/A	N/A	N/A	No change	N/A	No
TBP	C1	26.18	26.18	N/A	N/A	N/A	No change	N/A	No
ULK2	C1	N/A	N/A	N/A	N/A	N/A	No change	N/A	No
ULK2	H	N/A	N/A	N/A	N/A	N/A	No change	N/A	No
VEGFC	C1	N/A	N/A	N/A	N/A	N/A	No change	N/A	No
VEGFC	H	N/A	N/A	N/A	N/A	N/A	No change	N/A	No
