# Supplementary material for: Oxidative Stress Triggers Selective tRNA Retrograde Transport in Human Cells during the Integrated Stress Response
Source: Cell Rep. 2019 Mar 19;26(12):3416–3428.e5. doi: 10.1016/j.celrep.2019.02.077 (PMC6426654; doi:10.1016/j.celrep.2019.02.077)
Supplement: Table S7. Oligonucleotide Sequences Used to Generate tFISH Probes and qPCR Primers, Related to Key Resources Table [file mmc7.xlsx]

## Sheet: Sheet1
Table S7
REAGENT or RESOURCE	SOURCE	IDENTIFIER
Oligonucleodites for tFISH
tRNALys CCAACGTGGGGCTCGAACCCACGACCCTGAGATTAAGAGTCTCATGCTCTACCGAC-[DIG]	Sigma	Shaheen et al. PNAS 2007
tRNAHis	Sigma	N/A
GTGACTCGGATTCGAACCGAGGTTGCTGCGGCCACAACGCAGAGTACTAACCACT-[DIG]
tRNASec CCGGGAATCGAACCCGGGTCAACTGCTTGGAAGGCAGCTATGCT CACCAC-[DIG]	Sigma	N/A
tRNAArg	Sigma	N/A
GTGGGACTCGAACCCACAATCCCTGGCTTAGGAGGCCAGTGCCT TATCCATTAGGC-[DIG]
tRNAGly	Sigma	N/A
GCCTAATGGATAAGGCACTGGCCTCCTAAGCCAGGGATTGTGGGTTCGAGTCCCAC-[DIG]
tRNAAla	Sigma	N/A
CCAGGGATTGAACCCGGGGCCTCGTGCATGCTAAGCACGCGCTCTACCAC-[DIG]
tRNAGlu	Sigma	N/A
CCGGGAATCGAACCCGGGCCGCGGCGGTGAGAGCGCCG AATCCTAACCAC-[DIG]
Scramble, unspecific binding control	Sigma	N/A
GTCCCGTTAGCTCAGGTGGTAGAGCACTTGACTTTTAATCAAGGTGTCGATGGTTCG-[DIG]
U5 tFISH nuclear control GGCAAGGCTCAAAAAATTGGGTTAAGACTCAGAGTTGTTC​CTCTCCACGGTAAATC-[DIG]	Sigma	N/A
Oligonucleodites for qPCR
GAPDH qPCR (F)
TGCACCACCAACTGCTTAGC	Sigma	N/A
GAPDH qPCR (R)
GGCATGGACTGTGGTCATGAG	Sigma	N/A
RANBP1 qPCR (F)
AGAAAGCAGGATCAGGCAAA	Sigma	N/A
RANBP1 qPCR (R)
AGCTTTTCCGCCACTTTTTC	Sigma	N/A
TNPO1 qPCR (F)
CAAGGCATGATTCCGTACCT	Sigma	N/A
TNPO1 qPCR (R)
TGTGGCAACAGACGAGAGA	Sigma	N/A
MAT1 qPCR (F)
CAGCATGCTACGGCCATTTC	Sigma	N/A
MAT1 qPCR (R)
GAGCAGCAGGAGAACACCAT	Sigma	N/A
IL6 qPCR (F)
CCTGAACCTTCCAAAGATGGC	Sigma	N/A
IL6 qPCR (R)
TTCACCAGGCAAGTCTCCTCA	Sigma	N/A
ICAM qPCR (F)
TTGGGCATAGAGACCCCGTT	Sigma	N/A
ICAM qPCR (R)
GCACATTGCTCAGTTCATACACC	Sigma	N/A
EIF2AK4 qPCR (F)
GGTCACGGCTTCAGAAAGGA	Sigma	N/A
EIF2AK4 qPCR (R)
GCTTTGCATGCTCTCCATCG	Sigma	N/A
